# Supplementary material for: Case Report: Necrotizing fasciitis caused by Staphylococcus aureus positive for a new sequence variant of exfoliative toxin E
Source: Front Genet. 2022 Sep 15;13:964358. doi: 10.3389/fgene.2022.964358 (PMC9520408; doi:10.3389/fgene.2022.964358)
Supplement: Supplementary file 1 [file Table2.XLSX]

## Sheet: Phaster
Table S2 - Prophage regions of isolate UMCG579 predicted by the PHASTER webserver.
Staphylococcus phage phi2958PVL
Region Length = 74.7 kb; Completeness - intact; Total Number of Proteins = 80; Region Position - 1433958..1508730; GC % = 32.93.
#	CDS Position	BLAST Hit
1	1433958..1433969	attL
2	1436395..1436408	attL
3	1442003..1442014	attL
4	complement(1444029..1444214)	PHAGE_Staphy_Pvl108_NC_008689: hypothetical protein; L1O91_06705; phage(gi119443711)
5	complement(1444463..1445446)	PHAGE_Staphy_phi2958PVL_NC_011344: Panton-Valentine leukocidin chain F precursor; L1O91_06710; phage(gi209363612)
6	complement(1445442..1446380)	PHAGE_Staphy_phiSa2wa_st22_NC_048681: tail fiber protein; L1O91_06715; phage(gi100052)
7	complement(1446770..1448224)	PHAGE_Staphy_Slt_NC_002661: amidase; L1O91_06720; phage(gi12719451)
8	complement(1448235..1448537)	PHAGE_Staphy_phiJB_NC_028669: holin; L1O91_06725; phage(gi966198911)
9	complement(1448673..1448972)	PHAGE_Staphy_phi2958PVL_NC_011344: hypothetical protein; L1O91_06730; phage(gi209363607)
10	complement(1449018..1449182)	PHAGE_Staphy_phi2958PVL_NC_011344: hypothetical protein; L1O91_06735; phage(gi209363606)
11	complement(1449175..1449564)	PHAGE_Staphy_phi2958PVL_NC_011344: hypothetical protein; L1O91_06740; phage(gi209363605)
12	complement(1449564..1451030)	PHAGE_Staphy_StauST398_2_NC_021323: hypothetical protein; L1O91_06745; phage(gi509139932)
13	complement(1451030..1452940)	PHAGE_Staphy_phi2958PVL_NC_011344: hypothetical protein; L1O91_06750; phage(gi209363603)
14	complement(1452956..1453246)	PHAGE_Staphy_phi2958PVL_NC_011344: hypothetical protein; L1O91_06755; phage(gi209363602)
15	complement(1453246..1454829)	PHAGE_Staphy_phi2958PVL_NC_011344: hypothetical protein; L1O91_06760; phage(gi209363601)
16	complement(1454838..1455662)	PHAGE_Staphy_phi2958PVL_NC_011344: hypothetical protein; L1O91_06765; phage(gi209363600)
17	complement(1455662..1461862)	PHAGE_Staphy_phi2958PVL_NC_011344: tail length tape measure protein; L1O91_06770; phage(gi209363599)
18	complement(1461876..1462034)	PHAGE_Staphy_phi2958PVL_NC_011344: hypothetical protein; L1O91_06775; phage(gi209363598)
19	complement(1462076..1462426)	PHAGE_Staphy_phi2958PVL_NC_011344: hypothetical protein; L1O91_06780; phage(gi209363597)
20	complement(1462484..1462939)	PHAGE_Staphy_phi2958PVL_NC_011344: major tail protein 2; L1O91_06785; phage(gi209363596)
21	complement(1463031..1463672)	PHAGE_Staphy_phi2958PVL_NC_011344: major tail protein 1; L1O91_06790; phage(gi209363595)
22	1463954..1464190	hypothetical protein; L1O91_06795
23	1464197..1466149	insertion element protein; L1O91_06800
24	complement(1466221..1466718)	PHAGE_Bacill_G_NC_023719: gp125; L1O91_06805; phage(gi593777584)
25	complement(1466993..1467388)	PHAGE_Staphy_phi2958PVL_NC_011344: hypothetical protein; L1O91_06810; phage(gi209363594)
26	complement(1467389..1467790)	PHAGE_Staphy_phi2958PVL_NC_011344: hypothetical protein; L1O91_06815; phage(gi209363593)
27	complement(1467787..1468119)	PHAGE_Staphy_YMC/09/04/R1988_NC_022758: hypothetical protein; L1O91_06820; phage(gi557308062)
28	complement(1468131..1468409)	PHAGE_Staphy_phi2958PVL_NC_011344: hypothetical protein; L1O91_06825; phage(gi209363591)
29	complement(1468478..1469641)	PHAGE_Staphy_phi2958PVL_NC_011344: putative capsid protein; L1O91_06830; phage(gi209363590)
30	complement(1469653..1470426)	PHAGE_Staphy_phi2958PVL_NC_011344: prohead protease; L1O91_06835; phage(gi209363589)
31	complement(1470410..1471648)	PHAGE_Staphy_vB_SauS_phi2_NC_028862: portal protein; L1O91_06840; phage(gi971750135)
32	complement(1471653..1473344)	PHAGE_Staphy_42E_NC_007052: ORF003; L1O91_06845; phage(gi66395511)
33	complement(1473334..1473639)	PHAGE_Staphy_47_NC_007054: ORF038; L1O91_06850; phage(gi66395693)
34	complement(1473766..1474080)	PHAGE_Staphy_SMSAP5_NC_019513: HNH endonuclease; L1O91_06855; phage(gi422935836)
35	complement(1474237..1474674)	PHAGE_Staphy_StauST398_2_NC_021323: hypothetical protein; L1O91_06860; phage(gi509139911)
36	complement(1474687..1476054)	PHAGE_Staphy_phi7401PVL_NC_020199: helicase; L1O91_06865; phage(gi448244660)
37	complement(1476035..1476325)	PHAGE_Staphy_phi2958PVL_NC_011344: hypothetical protein; L1O91_06870; phage(gi209363582)
38	1476459..1476557	PHAGE_Staphy_42E_NC_007052: ORF191; L1O91_06875; phage(gi66395586)
39	complement(1476666..1479113)	PHAGE_Staphy_phi2958PVL_NC_011344: virulence-associated protein E; L1O91_06880; phage(gi209363581)
40	complement(1479165..1479365)	PHAGE_Staphy_phi2958PVL_NC_011344: hypothetical protein; L1O91_06885; phage(gi209363580)
41	complement(1479433..1479585)	PHAGE_Staphy_YMC/09/04/R1988_NC_022758: integrase regulator RinB; L1O91_06890; phage(gi557308111)
42	complement(1479588..1479788)	PHAGE_Staphy_phiPVL_CN125_NC_012784: hypothetical protein; L1O91_06895; phage(gi239507391)
43	complement(1479763..1479951)	PHAGE_Staphy_phinm2_NC_028913: hypothetical protein; L1O91_06900; phage(gi971755143)
44	complement(1479968..1480141)	PHAGE_Staphy_phiETA2_NC_008798: hypothetical protein; L1O91_06905; phage(gi122891749)
45	complement(1480178..1480705)	PHAGE_Staphy_phi7401PVL_NC_020199: dUTPase; L1O91_06910; phage(gi448244657)
46	complement(1480698..1480940)	PHAGE_Staphy_23MRA_NC_028775: hypothetical protein; L1O91_06915; phage(gi971742268)
47	complement(1480930..1481166)	PHAGE_Staphy_23MRA_NC_028775: hypothetical protein; L1O91_06920; phage(gi971742269)
48	complement(1481159..1481326)	PHAGE_Staphy_phiETA_NC_003288: similar to phage phi PVL ORF51; L1O91_06925; phage(gi17426257)
49	complement(1481338..1481586)	PHAGE_Staphy_3A_NC_007053: ORF049; L1O91_06930; phage(gi66395634)
50	complement(1481595..1481795)	PHAGE_Staphy_P282_NC_048634: minor tail protein; L1O91_06935; phage(gi100056)
51	complement(1481798..1482055)	PHAGE_Staphy_phi2958PVL_NC_011344: hypothetical protein; L1O91_06940; phage(gi209363574)
52	complement(1482055..1482456)	PHAGE_Staphy_phi2958PVL_NC_011344: putative DNA-binding protein; L1O91_06945; phage(gi209363573)
53	complement(1482456..1482641)	PHAGE_Staphy_phi2958PVL_NC_011344: hypothetical protein; L1O91_06950; phage(gi209363572)
54	complement(1482654..1484606)	PHAGE_Staphy_phi7401PVL_NC_020199: phage encoded DNA polymerase I; L1O91_06955; phage(gi448244655)
55	complement(1484675..1485232)	PHAGE_Staphy_phi7401PVL_NC_020199: hypothetical protein; L1O91_06960; phage(gi448244654)
56	1485249..1485260	attR
57	complement(1485258..1486424)	PHAGE_Staphy_phi2958PVL_NC_011344: hypothetical protein; L1O91_06965; phage(gi209363569)
58	complement(1486421..1486783)	PHAGE_Staphy_3A_NC_007053: ORF033; L1O91_06970; phage(gi66395621)
59	complement(1486798..1487121)	PHAGE_Staphy_phi2958PVL_NC_011344: hypothetical protein; L1O91_06975; phage(gi209363567)
60	complement(1487200..1487361)	PHAGE_Staphy_phi2958PVL_NC_011344: hypothetical protein; L1O91_06980; phage(gi209363566)
61	complement(1487374..1487637)	PHAGE_Staphy_47_NC_007054: ORF047; L1O91_06985; phage(gi66395701)
62	complement(1487662..1487877)	PHAGE_Staphy_phi2958PVL_NC_011344: hypothetical protein; L1O91_06990; phage(gi209363564)
63	1487932..1488297	PHAGE_Staphy_phi2958PVL_NC_011344: hypothetical protein; L1O91_06995; phage(gi209363563)
64	complement(1488266..1488511)	PHAGE_Staphy_phi2958PVL_NC_011344: hypothetical protein; L1O91_07000; phage(gi209363562)
65	1488567..1488776	PHAGE_Staphy_StauST398_2_NC_021323: hypothetical protein; L1O91_07005; phage(gi509139887)
66	complement(1488766..1488909)	PHAGE_Staphy_StauST398_2_NC_021323: hypothetical protein; L1O91_07010; phage(gi509139886)
67	complement(1488938..1489714)	PHAGE_Staphy_phiMR11_NC_010147: putative anti-repressor protein; L1O91_07015; phage(gi162290113)
68	complement(1489728..1489964)	PHAGE_Staphy_phiMR11_NC_010147: putative transcriptional regulator protein; L1O91_07020; phage(gi162290112)
69	1490116..1490430	PHAGE_Staphy_71_NC_007059: ORF022; L1O91_07025; phage(gi66396062)
70	1490443..1490904	PHAGE_Staphy_Slt_NC_002661: hypothetical protein; L1O91_07030; phage(gi12719397)
71	1490922..1491356	PHAGE_Staphy_Slt_NC_002661: hypothetical protein; L1O91_07035; phage(gi12719396)
72	1491385..1491780	PHAGE_Staphy_phi7401PVL_NC_020199: hypothetical protein; L1O91_07040; phage(gi448244645)
73	1491870..1492016	PHAGE_Staphy_P630_NC_048635: hypothetical protein; L1O91_07045; phage(gi100027)
74	complement(1492013..1492627)	PHAGE_Staphy_phi2958PVL_NC_011344: Na(+)/K(+) ATPase; L1O91_07050; phage(gi209363555)
75	1492753..1493958	PHAGE_Staphy_phi2958PVL_NC_011344: phage integrase; L1O91_07055; phage(gi209363554)
76	complement(1494001..1496028)	PHAGE_Staphy_phi2958PVL_NC_011344: hypothetical protein; L1O91_07060; phage(gi209363553)
77	complement(1496040..1496948)	DUF1672 domain-containing protein; L1O91_07065
78	complement(1497200..1498951)	two-component system sensor histidine kinase SrrB; L1O91_07070
79	complement(1498932..1499657)	PHAGE_Altero_vB_AmeM_PT11_V22_NC_048847: hypothetical protein; L1O91_07075; phage(gi100030)
80	complement(1499790..1500527)	rRNA pseudouridine synthase; L1O91_07080
81	complement(1500520..1501062)	SMC-Scp complex subunit ScpB; L1O91_07085
82	complement(1501055..1501786)	segregation/condensation protein A; L1O91_07090
83	1501821..1501834	attR
84	1501878..1502384	DUF309 domain-containing protein; L1O91_07095
85	complement(1502462..1503349)	PHAGE_Thermu_P2345_NC_009803: XerD-like integrase; L1O91_07100; phage(gi157265299)
86	1508730..1508741	attR
Staphylococcus phage SA345ruMSSAST8
Region Length = 61.7 kb; Completeness - intact; Total Number of Proteins = 73; Region Position - 1813921..1875664; GC % = 31.97.
#	CDS Position	BLAST Hit
1	1813921..1813933	attL
2	complement(1825507..1826046)	PHAGE_Lactob_BH1_NC_048737: hypothetical protein; L1O91_08670; phage(gi100026)
3	1826463..1826642	PHAGE_Staphy_IME1361_01_NC_048657: capsid maturation protease; L1O91_08675; phage(gi100067)
4	1826953..1827213	PHAGE_Staphy_JS01_NC_021773: hypothetical protein; L1O91_08680; phage(gi526003548)
5	complement(1827266..1827616)	PHAGE_Staphy_IME1361_01_NC_048657: hypothetical protein; L1O91_08685; phage(gi100064)
6	complement(1828125..1828460)	PHAGE_Staphy_P1105_NC_048636: hypothetical protein; L1O91_08690; phage(gi100024)
7	complement(1829110..1829601)	PHAGE_Staphy_P282_NC_048634: hypothetical protein; L1O91_08695; phage(gi100023)
8	complement(1829792..1830547)	PHAGE_Staphy_P282_NC_048634: hypothetical protein; L1O91_08700; phage(gi100022)
9	complement(1830559..1830813)	PHAGE_Staphy_P282_NC_048634: hypothetical protein; L1O91_08705; phage(gi100021)
10	1830865..1830972	hypothetical protein; L1O91_08710
11	complement(1831025..1831201)	PHAGE_Staphy_SA780ruMSSAST101_NC_048711: hypothetical protein; L1O91_08715; phage(gi100059)
12	complement(1831353..1831664)	PHAGE_Staphy_P282_NC_048634: hypothetical protein; L1O91_08720; phage(gi100020)
13	complement(1831722..1832009)	PHAGE_Staphy_P282_NC_048634: hypothetical protein; L1O91_08725; phage(gi100019)
14	complement(1832056..1832208)	PHAGE_Staphy_P282_NC_048634: hypothetical protein; L1O91_08730; phage(gi100018)
15	complement(1832198..1835983)	PHAGE_Staphy_SA345ruMSSAST8_NC_048713: tail tip protein; L1O91_08735; phage(gi100054)
16	complement(1835999..1837483)	PHAGE_Staphy_P282_NC_048634: hypothetical protein; L1O91_08740; phage(gi100016)
17	complement(1837480..1842009)	PHAGE_Staphy_SA345ruMSSAST8_NC_048713: tail fiber protein; L1O91_08745; phage(gi100052)
18	complement(1842066..1842203)	PHAGE_Staphy_SA345ruMSSAST8_NC_048713: hypothetical protein; L1O91_08750; phage(gi100051)
19	complement(1842254..1842604)	PHAGE_Staphy_P282_NC_048634: hypothetical protein; L1O91_08755; phage(gi100013)
20	complement(1842654..1842866)	PHAGE_Staphy_SA345ruMSSAST8_NC_048713: recombination protein; L1O91_08760; phage(gi100049)
21	complement(1842920..1843564)	PHAGE_Staphy_SA345ruMSSAST8_NC_048713: exonuclease; L1O91_08765; phage(gi100048)
22	complement(1843565..1843972)	PHAGE_Staphy_P282_NC_048634: hypothetical protein; L1O91_08770; phage(gi100010)
23	complement(1843969..1844373)	PHAGE_Staphy_phiSa2wa_st22_NC_048681: hypothetical protein; L1O91_08775; phage(gi100038)
24	complement(1844370..1844732)	PHAGE_Staphy_P282_NC_048634: hypothetical protein; L1O91_08780; phage(gi100008)
25	complement(1844716..1845000)	PHAGE_Staphy_phiSa2wa_st22_NC_048681: hypothetical protein; L1O91_08785; phage(gi100036)
26	complement(1844990..1845274)	PHAGE_Staphy_P282_NC_048634: hypothetical protein; L1O91_08790; phage(gi100006)
27	complement(1845294..1846439)	PHAGE_Staphy_SA345ruMSSAST8_NC_048713: hypothetical protein; L1O91_08795; phage(gi100042)
28	complement(1846463..1847200)	PHAGE_Staphy_SA345ruMSSAST8_NC_048713: DNA adenine methyltransferase; L1O91_08800; phage(gi100041)
29	complement(1847184..1848371)	PHAGE_Staphy_P282_NC_048634: hypothetical protein; L1O91_08805; phage(gi100003)
30	complement(1848387..1850048)	PHAGE_Staphy_P282_NC_048634: hypothetical protein; L1O91_08810; phage(gi100002)
31	complement(1850045..1850389)	PHAGE_Staphy_P282_NC_048634: methyltransferase type 11; L1O91_08815; phage(gi100001)
32	complement(1850519..1850818)	PHAGE_Staphy_SA345ruMSSAST8_NC_048713: putative phosphoesterase; L1O91_08820; phage(gi100037)
33	complement(1851050..1851466)	PHAGE_Staphy_SA345ruMSSAST8_NC_048713: hypothetical protein; L1O91_08825; phage(gi100036)
34	complement(1851494..1851694)	PHAGE_Staphy_P630_NC_048635: hypothetical protein; L1O91_08830; phage(gi100062)
35	complement(1851694..1851843)	PHAGE_Staphy_IME1361_01_NC_048657: hypothetical protein; L1O91_08835; phage(gi100036)
36	complement(1851840..1852046)	PHAGE_Staphy_SA345ruMSSAST8_NC_048713: endolysin; L1O91_08840; phage(gi100033)
37	complement(1852083..1852619)	PHAGE_Staphy_SA345ruMSSAST8_NC_048713: u-spanin; L1O91_08845; phage(gi100032)
38	complement(1852975..1853100)	PHAGE_Staphy_SA780ruMSSAST101_NC_048711: hypothetical protein; L1O91_08850; phage(gi100027)
39	complement(1853093..1853503)	PHAGE_Staphy_P630_NC_048635: hypothetical protein; L1O91_08855; phage(gi100058)
40	complement(1853500..1854009)	PHAGE_Staphy_SA345ruMSSAST8_NC_048713: hypothetical protein; L1O91_08860; phage(gi100030)
41	complement(1854006..1854455)	PHAGE_Staphy_SA345ruMSSAST8_NC_048713: hypothetical protein; L1O91_08865; phage(gi100029)
42	complement(1854520..1854762)	PHAGE_Staphy_SA345ruMSSAST8_NC_048713: hypothetical protein; L1O91_08870; phage(gi100028)
43	complement(1854766..1855134)	PHAGE_Staphy_SA345ruMSSAST8_NC_048713: hypothetical protein; L1O91_08875; phage(gi100027)
44	complement(1855147..1855551)	PHAGE_Staphy_SA7_NC_048658: hypothetical protein; L1O91_08880; phage(gi100016)
45	complement(1855560..1855778)	PHAGE_Staphy_AJ_2017_NC_048644: hypothetical protein; L1O91_08885; phage(gi100042)
46	complement(1855785..1856669)	PHAGE_Staphy_SA345ruMSSAST8_NC_048713: hypothetical protein; L1O91_08890; phage(gi100024)
47	complement(1856699..1857169)	PHAGE_Staphy_SA7_NC_048658: hypothetical protein; L1O91_08895; phage(gi100013)
48	complement(1857170..1857787)	PHAGE_Staphy_SA7_NC_048658: hypothetical protein; L1O91_08900; phage(gi100012)
49	complement(1857868..1858788)	PHAGE_Staphy_SA780ruMSSAST101_NC_048711: hypothetical protein; L1O91_08905; phage(gi100019)
50	complement(1858790..1860733)	PHAGE_Staphy_SA345ruMSSAST8_NC_048713: hypothetical protein; L1O91_08910; phage(gi100020)
51	complement(1860742..1861005)	PHAGE_Staphy_phiSa2wa_st22_NC_048681: hypothetical protein; L1O91_08915; phage(gi100014)
52	complement(1861014..1861274)	PHAGE_Staphy_IME1361_01_NC_048657: hypothetical protein; L1O91_08920; phage(gi100016)
53	complement(1861367..1861528)	PHAGE_Staphy_SA7_NC_048658: hypothetical protein; L1O91_08925; phage(gi100007)
54	complement(1861525..1861845)	PHAGE_Staphy_P282_NC_048634: hypothetical protein; L1O91_08930; phage(gi100039)
55	1861904..1862536	PHAGE_Staphy_P630_NC_048635: hypothetical protein; L1O91_08935; phage(gi100038)
56	complement(1862551..1862691)	PHAGE_Staphy_phiSa2wa_st22_NC_048681: hypothetical protein; L1O91_08940; phage(gi100009)
57	complement(1862722..1862916)	PHAGE_Staphy_P630_NC_048635: hypothetical protein; L1O91_08945; phage(gi100036)
58	complement(1862933..1863685)	PHAGE_Staphy_P630_NC_048635: hypothetical protein; L1O91_08950; phage(gi100035)
59	1863742..1864281	PHAGE_Staphy_AJ_2017_NC_048644: hypothetical protein; L1O91_08955; phage(gi100058)
60	complement(1864305..1864565)	PHAGE_Staphy_P282_NC_048634: hypothetical protein; L1O91_08960; phage(gi100036)
61	complement(1864578..1864817)	PHAGE_Staphy_phi7247PVL_NC_048624: hypothetical protein; L1O91_08965; phage(gi100004)
62	1864988..1865695	PHAGE_Staphy_phi7247PVL_NC_048624: hypothetical protein; L1O91_08970; phage(gi100003)
63	1865707..1865862	PHAGE_Staphy_P1105_NC_048636: u-spanin; L1O91_08975; phage(gi100032)
64	1865849..1866034	PHAGE_Staphy_P282_NC_048634: hypothetical protein; L1O91_08980; phage(gi100031)
65	1866234..1866401	PHAGE_Staphy_P282_NC_048634: hypothetical protein; L1O91_08985; phage(gi100030)
66	1866541..1867080	PHAGE_Staphy_SA13_NC_021863: hypothetical protein; L1O91_08990; phage(gi526244874)
67	1866969..1866981	attR
68	1867253..1868290	PHAGE_Staphy_P282_NC_048634: hypothetical protein; L1O91_08995; phage(gi100028)
69	complement(1868395..1868946)	PHAGE_Lactob_BH1_NC_048737: hypothetical protein; L1O91_09000; phage(gi100026)
70	complement(1868939..1870495)	PHAGE_Mycoba_Panchino_NC_031281: hypothetical protein; L1O91_09005; phage(gi100028)
71	1871076..1871645	PHAGE_Staphy_71_NC_007059: ORF024; L1O91_09010; phage(gi66396064)
72	complement(1872123..1872821)	BsaG protein; L1O91_09015
73	complement(1872818..1873579)	lantibiotic immunity ABC transporter MutE/EpiE family permease subunit; L1O91_09020
74	complement(1873576..1874268)	PHAGE_Bacill_G_NC_023719: gp245; L1O91_09025; phage(gi593777701)
75	complement(1874291..1875664)	PHAGE_Bacill_vB_BsuM_Goe3_NC_048652: hypothetical protein; L1O91_09030; phage(gi100011)
Staphylococcus phage 37
Region Length = 6.7 kb; Completeness - incomplete; Total Number of Proteins = 6; Region Position - 1881620..1888322; GC % = 28.29.
#	CDS Position	BLAST Hit
1	1881620..1882138	PHAGE_Staphy_IME_SA4_NC_029025: hypothetical protein; PP_01734; phage(gi971766712)
2	complement(1882762..1883745)	PHAGE_Staphy_phiSa2wa_st22_NC_048681: tail assembly protein; PP_01735; phage(gi100053)
3	complement(1883746..1884681)	PHAGE_Staphy_phiPV83_NC_002486: LukM precursor; PP_01736; phage(gi9635736)
4	1885575..1886030	PHAGE_Lactob_Lj965_NC_005355: hypothetical protein; PP_01737; phage(gi41179222)
5	1886043..1886831	PHAGE_Lactob_Lj965_NC_005355: hypothetical protein; PP_01738; phage(gi41179221)
6	complement(1887006..1888322)	PROPHAGE_Staphy_N315: transposase; PP_01739; phage(gi15927655)
