# Supplementary material for: Case Report: Necrotizing fasciitis caused by Staphylococcus aureus positive for a new sequence variant of exfoliative toxin E
Source: Front Genet. 2022 Sep 15;13:964358. doi: 10.3389/fgene.2022.964358 (PMC9520408; doi:10.3389/fgene.2022.964358)
Supplement: Supplementary file 2 [file Table1.XLS]

## Sheet: Islandviewer Results
Table S1 - Genomic islands of isolate UMCG579 predicted by the IslandViewer 4 webserver.
Island start	Island end	Length	Method	Gene name	Locus	Gene start	Gene end	Strand	Product
1222560	1235570	13010	Predicted by at least one method		L1O91_05755	1222560	1222784	1	helix-turn-helix transcriptional regulator
1222560	1235570	13010	Predicted by at least one method		L1O91_05760	1223079	1223279	1	hypothetical protein
1222560	1235570	13010	Predicted by at least one method		L1O91_05765	1223998	1224108	1	hypothetical protein
1222560	1235570	13010	Predicted by at least one method		L1O91_05770	1224536	1224721	1	hypothetical protein
1222560	1235570	13010	Predicted by at least one method		L1O91_05775	1225233	1225649	1	hypothetical protein
1222560	1235570	13010	Predicted by at least one method		L1O91_05780	1225792	1226025	1	hypothetical protein
1222560	1235570	13010	Predicted by at least one method		L1O91_05785	1226051	1226245	1	XRE family transcriptional regulator
1222560	1235570	13010	Predicted by at least one method		L1O91_05790	1226500	1227264	1	phage head morphogenesis protein
1222560	1235570	13010	Predicted by at least one method		L1O91_05795	1227295	1227375	1	hypothetical protein
1222560	1235570	13010	Predicted by at least one method		L1O91_05800	1227372	1227566	1	LSM domain protein
1222560	1235570	13010	Predicted by at least one method		L1O91_05805	1227633	1227780	1	minor capsid protein
1222560	1235570	13010	Predicted by at least one method		L1O91_05810	1227781	1228095	1	phage head morphogenesis protein
1222560	1235570	13010	Predicted by at least one method		L1O91_05815	1228224	1228475	1	hypothetical protein
1222560	1235570	13010	Predicted by at least one method		L1O91_05820	1229022	1230047	-1	low specificity L-threonine aldolase
1222560	1235570	13010	Predicted by at least one method		L1O91_05825	1230317	1230514	1	hypothetical protein
1222560	1235570	13010	Predicted by at least one method	cls	L1O91_05830	1230571	1232052	1	cardiolipin synthase
1222560	1235570	13010	Predicted by at least one method		L1O91_05835	1232224	1233048	1	ABC transporter ATP-binding protein
1222560	1235570	13010	Predicted by at least one method		L1O91_05840	1233327	1234862	1	IS1182 family transposase
1222560	1235570	13010	Predicted by at least one method		L1O91_05845	1234839	1235570	1	ABC transporter permease
1448673	1492627	43954	Predicted by at least one method		L1O91_06730	1448673	1448972	-1	DUF2951 domain-containing protein
1448673	1492627	43954	Predicted by at least one method		L1O91_06735	1449018	1449182	-1	XkdX family protein
1448673	1492627	43954	Predicted by at least one method		L1O91_06740	1449175	1449564	-1	DUF2977 domain-containing protein
1448673	1492627	43954	Predicted by at least one method		L1O91_06745	1449564	1451030	-1	BppU family phage baseplate upper protein
1448673	1492627	43954	Predicted by at least one method		L1O91_06750	1451030	1452940	-1	hypothetical protein
1448673	1492627	43954	Predicted by at least one method		L1O91_06755	1452956	1453246	-1	hypothetical protein
1448673	1492627	43954	Predicted by at least one method		L1O91_06760	1453246	1454829	-1	phage tail protein
1448673	1492627	43954	Predicted by at least one method		L1O91_06765	1454838	1455662	-1	phage tail family protein
1448673	1492627	43954	Predicted by at least one method		L1O91_06770	1455662	1461862	-1	phage tail tape measure protein
1448673	1492627	43954	Predicted by at least one method		L1O91_06775	1461876	1462034	-1	hypothetical protein
1448673	1492627	43954	Predicted by at least one method		L1O91_06780	1462076	1462426	-1	hypothetical protein
1448673	1492627	43954	Predicted by at least one method		L1O91_06785	1462484	1462939	-1	Ig-like domain-containing protein
1448673	1492627	43954	Predicted by at least one method		L1O91_06790	1463031	1463672	-1	phage tail protein
1448673	1492627	43954	Predicted by at least one method		L1O91_06795	1463954	1464190	1	hypothetical protein
1448673	1492627	43954	Predicted by at least one method		L1O91_06800	1464197	1466149	1	insertion element protein
1448673	1492627	43954	Predicted by at least one method	dfrG	L1O91_06805	1466221	1466718	-1	trimethoprim-resistant dihydrofolate reductase DfrG
1448673	1492627	43954	Predicted by at least one method		L1O91_06810	1466993	1467388	-1	hypothetical protein
1448673	1492627	43954	Predicted by at least one method		L1O91_06815	1467389	1467790	-1	hypothetical protein
1448673	1492627	43954	Predicted by at least one method		L1O91_06820	1467787	1468119	-1	hypothetical protein
1448673	1492627	43954	Predicted by at least one method		L1O91_06825	1468131	1468409	-1	head-tail connector protein
1448673	1492627	43954	Predicted by at least one method		L1O91_06830	1468478	1469641	-1	phage major capsid protein
1448673	1492627	43954	Predicted by at least one method		L1O91_06835	1469653	1470426	-1	Clp protease ClpP
1448673	1492627	43954	Predicted by at least one method		L1O91_06840	1470410	1471648	-1	phage portal protein
1448673	1492627	43954	Predicted by at least one method		L1O91_06845	1471653	1473344	-1	terminase large subunit
1448673	1492627	43954	Predicted by at least one method		L1O91_06850	1473334	1473639	-1	P27 family phage terminase small subunit
1448673	1492627	43954	Predicted by at least one method		L1O91_06855	1473766	1474080	-1	HNH endonuclease
1448673	1492627	43954	Predicted by at least one method		L1O91_06860	1474237	1474674	-1	transcriptional regulator
1448673	1492627	43954	Predicted by at least one method		L1O91_06865	1474687	1476054	-1	DEAD/DEAH box helicase
1448673	1492627	43954	Predicted by at least one method		L1O91_06870	1476035	1476325	-1	VRR-NUC domain-containing protein
1448673	1492627	43954	Predicted by at least one method		L1O91_06875	1476459	1476557	1	hypothetical protein
1448673	1492627	43954	Predicted by at least one method		L1O91_06880	1476666	1479113	-1	virulence-associated E family protein
1448673	1492627	43954	Predicted by at least one method		L1O91_06885	1479165	1479365	-1	DUF1514 family protein
1448673	1492627	43954	Predicted by at least one method		L1O91_06890	1479433	1479585	-1	transcriptional activator RinB
1448673	1492627	43954	Predicted by at least one method		L1O91_06895	1479588	1479788	-1	hypothetical protein
1448673	1492627	43954	Predicted by at least one method		L1O91_06900	1479763	1479951	-1	DUF1381 domain-containing protein
1448673	1492627	43954	Predicted by at least one method		L1O91_06905	1479968	1480141	-1	hypothetical protein
1448673	1492627	43954	Predicted by at least one method		L1O91_06910	1480178	1480705	-1	dUTP pyrophosphatase
1448673	1492627	43954	Predicted by at least one method		L1O91_06915	1480698	1480940	-1	hypothetical protein
1448673	1492627	43954	Predicted by at least one method		L1O91_06920	1480930	1481166	-1	DUF1024 family protein
1448673	1492627	43954	Predicted by at least one method		L1O91_06925	1481159	1481326	-1	hypothetical protein
1448673	1492627	43954	Predicted by at least one method		L1O91_06930	1481338	1481586	-1	phi PVL orf 51-like protein
1448673	1492627	43954	Predicted by at least one method		L1O91_06935	1481595	1481795	-1	hypothetical protein
1448673	1492627	43954	Predicted by at least one method		L1O91_06940	1481798	1482055	-1	DUF3310 domain-containing protein
1448673	1492627	43954	Predicted by at least one method		L1O91_06945	1482055	1482456	-1	PVL family protein
1448673	1492627	43954	Predicted by at least one method		L1O91_06950	1482456	1482641	-1	DUF3113 family protein
1448673	1492627	43954	Predicted by at least one method		L1O91_06955	1482654	1484606	-1	DNA polymerase
1448673	1492627	43954	Predicted by at least one method		L1O91_06960	1484675	1485232	-1	DUF2815 family protein
1448673	1492627	43954	Predicted by at least one method		L1O91_06965	1485258	1486424	-1	DUF2800 domain-containing protein
1448673	1492627	43954	Predicted by at least one method		L1O91_06970	1486421	1486783	-1	hypothetical protein
1448673	1492627	43954	Predicted by at least one method		L1O91_06975	1486798	1487121	-1	TrmB family transcriptional regulator
1448673	1492627	43954	Predicted by at least one method		L1O91_06980	1487200	1487361	-1	DUF1270 domain-containing protein
1448673	1492627	43954	Predicted by at least one method		L1O91_06985	1487374	1487637	-1	helix-turn-helix domain-containing protein
1448673	1492627	43954	Predicted by at least one method		L1O91_06990	1487662	1487877	-1	hypothetical protein
1448673	1492627	43954	Predicted by at least one method		L1O91_06995	1487932	1488297	1	hypothetical protein
1448673	1492627	43954	Predicted by at least one method		L1O91_07000	1488266	1488511	-1	DUF2829 domain-containing protein
1448673	1492627	43954	Predicted by at least one method		L1O91_07005	1488567	1488776	1	hypothetical protein
1448673	1492627	43954	Predicted by at least one method		L1O91_07010	1488766	1488909	-1	hypothetical protein
1448673	1492627	43954	Predicted by at least one method		L1O91_07015	1488938	1489714	-1	Rha family transcriptional regulator
1448673	1492627	43954	Predicted by at least one method		L1O91_07020	1489728	1489964	-1	helix-turn-helix domain-containing protein
1448673	1492627	43954	Predicted by at least one method		L1O91_07025	1490116	1490430	1	helix-turn-helix domain-containing protein
1448673	1492627	43954	Predicted by at least one method		L1O91_07030	1490443	1490904	1	toxin
1448673	1492627	43954	Predicted by at least one method		L1O91_07035	1490922	1491356	1	hypothetical protein
1448673	1492627	43954	Predicted by at least one method		L1O91_07040	1491385	1491780	1	hypothetical protein
1448673	1492627	43954	Predicted by at least one method		L1O91_07045	1491870	1492016	1	hypothetical protein
1448673	1492627	43954	Predicted by at least one method		L1O91_07050	1492013	1492627	-1	ATPase
1813118	1867080	53962	Predicted by at least one method		L1O91_08595	1813118	1813954	1	ATP-binding cassette domain-containing protein
1813118	1867080	53962	Predicted by at least one method		L1O91_08600	1814761	1815207	-1	DUF1433 domain-containing protein
1813118	1867080	53962	Predicted by at least one method	pepA1	L1O91_08605	1815659	1815754	1	type I toxin-antitoxin system Fst family toxin PepA1
1813118	1867080	53962	Predicted by at least one method		L1O91_08610	1815877	1815978	1	hypothetical protein
1813118	1867080	53962	Predicted by at least one method		L1O91_08615	1815964	1816231	-1	transposase
1813118	1867080	53962	Predicted by at least one method		L1O91_08620	1816263	1816625	1	colicin E3/pyocin S6 family cytotoxin
1813118	1867080	53962	Predicted by at least one method		L1O91_08625	1816647	1817150	1	hypothetical protein
1813118	1867080	53962	Predicted by at least one method		L1O91_08630	1817705	1818148	-1	DUF1433 domain-containing protein
1813118	1867080	53962	Predicted by at least one method		L1O91_08635	1818148	1818591	-1	DUF1433 domain-containing protein
1813118	1867080	53962	Predicted by at least one method		L1O91_08640	1819116	1821533	1	polysaccharide lyase 8 family protein
1813118	1867080	53962	Predicted by at least one method		L1O91_08645	1821659	1822033	-1	DUF1433 domain-containing protein
1813118	1867080	53962	Predicted by at least one method		L1O91_08650	1822023	1822403	-1	DUF1433 domain-containing protein
1813118	1867080	53962	Predicted by at least one method		L1O91_08655	1822611	1823054	-1	DUF1433 domain-containing protein
1813118	1867080	53962	Predicted by at least one method		L1O91_08660	1823456	1825066	1	lipase
1813118	1867080	53962	Predicted by at least one method		L1O91_08665	1825081	1825380	1	WXG100 family type VII secretion target
1813118	1867080	53962	Predicted by at least one method		L1O91_08670	1825507	1826046	-1	restriction endonuclease subunit S
1813118	1867080	53962	Predicted by at least one method		L1O91_08675	1826463	1826642	1	hypothetical protein
1813118	1867080	53962	Predicted by at least one method		L1O91_08680	1826953	1827213	1	hypothetical protein
1813118	1867080	53962	Predicted by at least one method	scn	L1O91_08685	1827266	1827616	-1	complement inhibitor SCIN-A
1813118	1867080	53962	Predicted by at least one method		L1O91_08690	1828125	1828460	-1	SH3 domain-containing protein
1813118	1867080	53962	Predicted by at least one method	sak	L1O91_08695	1829110	1829601	-1	staphylokinase
1813118	1867080	53962	Predicted by at least one method		L1O91_08700	1829792	1830547	-1	CHAP domain-containing protein
1813118	1867080	53962	Predicted by at least one method		L1O91_08705	1830559	1830813	-1	phage holin
1813118	1867080	53962	Predicted by at least one method		L1O91_08710	1830865	1830972	1	hypothetical protein
1813118	1867080	53962	Predicted by at least one method		L1O91_08715	1831025	1831201	-1	putative holin-like toxin
1813118	1867080	53962	Predicted by at least one method		L1O91_08720	1831353	1831664	-1	DUF2951 domain-containing protein
1813118	1867080	53962	Predicted by at least one method		L1O91_08725	1831722	1832009	-1	hypothetical protein
1813118	1867080	53962	Predicted by at least one method		L1O91_08730	1832056	1832208	-1	hypothetical protein
1813118	1867080	53962	Predicted by at least one method		L1O91_08735	1832198	1835983	-1	hypothetical protein
1813118	1867080	53962	Predicted by at least one method		L1O91_08740	1835999	1837483	-1	phage tail family protein
1813118	1867080	53962	Predicted by at least one method		L1O91_08745	1837480	1842009	-1	phage tail tape measure protein
1813118	1867080	53962	Predicted by at least one method		L1O91_08750	1842066	1842203	-1	hypothetical protein
1813118	1867080	53962	Predicted by at least one method		L1O91_08755	1842254	1842604	-1	hypothetical protein
1813118	1867080	53962	Predicted by at least one method		L1O91_08760	1842654	1842866	-1	Ig-like domain-containing protein
1813118	1867080	53962	Predicted by at least one method		L1O91_08765	1842920	1843564	-1	phage tail protein
1813118	1867080	53962	Predicted by at least one method		L1O91_08770	1843565	1843972	-1	hypothetical protein
1813118	1867080	53962	Predicted by at least one method		L1O91_08775	1843969	1844373	-1	HK97 gp10 family phage protein
1813118	1867080	53962	Predicted by at least one method		L1O91_08780	1844370	1844732	-1	head-tail adaptor protein
1813118	1867080	53962	Predicted by at least one method		L1O91_08785	1844716	1845000	-1	phage head-tail adapter protein
1813118	1867080	53962	Predicted by at least one method		L1O91_08790	1844990	1845274	-1	hypothetical protein
1813118	1867080	53962	Predicted by at least one method		L1O91_08795	1845294	1846439	-1	phage major capsid protein
1813118	1867080	53962	Predicted by at least one method		L1O91_08800	1846463	1847200	-1	Clp protease ClpP
1813118	1867080	53962	Predicted by at least one method		L1O91_08805	1847184	1848371	-1	phage portal protein
1813118	1867080	53962	Predicted by at least one method		L1O91_08810	1848387	1850048	-1	terminase large subunit
1813118	1867080	53962	Predicted by at least one method		L1O91_08815	1850045	1850389	-1	hypothetical protein
1813118	1867080	53962	Predicted by at least one method		L1O91_08820	1850519	1850818	-1	HNH endonuclease
1813118	1867080	53962	Predicted by at least one method		L1O91_08825	1851050	1851466	-1	transcriptional regulator
1813118	1867080	53962	Predicted by at least one method		L1O91_08830	1851494	1851694	-1	DUF1514 family protein
1813118	1867080	53962	Predicted by at least one method		L1O91_08835	1851694	1851843	-1	transcriptional activator RinB
1813118	1867080	53962	Predicted by at least one method		L1O91_08840	1851840	1852046	-1	DUF1381 domain-containing protein
1813118	1867080	53962	Predicted by at least one method		L1O91_08845	1852083	1852619	-1	dUTP diphosphatase
1813118	1867080	53962	Predicted by at least one method		L1O91_08850	1852975	1853100	-1	DUF1024 family protein
1813118	1867080	53962	Predicted by at least one method		L1O91_08855	1853093	1853503	-1	acetyltransferase
1813118	1867080	53962	Predicted by at least one method		L1O91_08860	1853500	1854009	-1	hypothetical protein
1813118	1867080	53962	Predicted by at least one method		L1O91_08865	1854006	1854455	-1	YopX family protein
1813118	1867080	53962	Predicted by at least one method		L1O91_08870	1854520	1854762	-1	phi PVL orf 51-like protein
1813118	1867080	53962	Predicted by at least one method		L1O91_08875	1854766	1855134	-1	hypothetical protein
1813118	1867080	53962	Predicted by at least one method		L1O91_08880	1855147	1855551	-1	RusA family crossover junction endodeoxyribonuclease
1813118	1867080	53962	Predicted by at least one method		L1O91_08885	1855560	1855778	-1	hypothetical protein
1813118	1867080	53962	Predicted by at least one method		L1O91_08890	1855785	1856669	-1	DnaD domain protein
1813118	1867080	53962	Predicted by at least one method	ssb	L1O91_08895	1856699	1857169	-1	single-stranded DNA-binding protein
1813118	1867080	53962	Predicted by at least one method		L1O91_08900	1857170	1857787	-1	MBL fold metallo-hydrolase
1813118	1867080	53962	Predicted by at least one method		L1O91_08905	1857868	1858788	-1	recombinase RecT
1813118	1867080	53962	Predicted by at least one method		L1O91_08910	1858790	1860733	-1	AAA family ATPase
1813118	1867080	53962	Predicted by at least one method		L1O91_08915	1860742	1861005	-1	hypothetical protein
1813118	1867080	53962	Predicted by at least one method		L1O91_08920	1861014	1861274	-1	DUF1108 family protein
1813118	1867080	53962	Predicted by at least one method		L1O91_08925	1861367	1861528	-1	DUF1270 domain-containing protein
1813118	1867080	53962	Predicted by at least one method		L1O91_08930	1861525	1861845	-1	DUF771 domain-containing protein
1813118	1867080	53962	Predicted by at least one method		L1O91_08935	1861904	1862536	1	hypothetical protein
1813118	1867080	53962	Predicted by at least one method		L1O91_08940	1862551	1862691	-1	hypothetical protein
1813118	1867080	53962	Predicted by at least one method		L1O91_08945	1862722	1862916	-1	hypothetical protein
1813118	1867080	53962	Predicted by at least one method		L1O91_08950	1862933	1863685	-1	phage antirepressor KilAC domain-containing protein
1813118	1867080	53962	Predicted by at least one method		L1O91_08955	1863742	1864281	1	hypothetical protein
1813118	1867080	53962	Predicted by at least one method		L1O91_08960	1864305	1864565	-1	transcriptional regulator
1813118	1867080	53962	Predicted by at least one method		L1O91_08965	1864578	1864817	-1	helix-turn-helix domain-containing protein
1813118	1867080	53962	Predicted by at least one method		L1O91_08970	1864988	1865695	1	XRE family transcriptional regulator
1813118	1867080	53962	Predicted by at least one method		L1O91_08975	1865707	1865862	1	hypothetical protein
1813118	1867080	53962	Predicted by at least one method		L1O91_08980	1865849	1866034	1	hypothetical protein
1813118	1867080	53962	Predicted by at least one method		L1O91_08985	1866234	1866401	1	hypothetical protein
1813118	1867080	53962	Predicted by at least one method		L1O91_08990	1866541	1867080	1	type II toxin-antitoxin system PemK/MazF family toxin
2152677	2182865	30188	Predicted by at least one method		L1O91_10550	2152677	2154215	1	PTS mannitol transporter subunit IICB
2152677	2182865	30188	Predicted by at least one method		L1O91_10555	2154250	2156382	1	BglG family transcription antiterminator
2152677	2182865	30188	Predicted by at least one method		L1O91_10560	2156394	2156828	1	PTS sugar transporter subunit IIA
2152677	2182865	30188	Predicted by at least one method		L1O91_10565	2156828	2157934	1	mannitol-1-phosphate 5-dehydrogenase
2152677	2182865	30188	Predicted by at least one method		L1O91_10570	2158253	2165590	-1	DUF1542 domain-containing protein
2152677	2182865	30188	Predicted by at least one method	glmM	L1O91_10575	2165866	2167221	-1	phosphoglucosamine mutase
2152677	2182865	30188	Predicted by at least one method		L1O91_10580	2167248	2168180	-1	YbbR-like domain-containing protein
2152677	2182865	30188	Predicted by at least one method	cdaA	L1O91_10585	2168182	2168991	-1	diadenylate cyclase CdaA
2152677	2182865	30188	Predicted by at least one method	rocF	L1O91_10590	2169180	2170088	-1	arginase
2152677	2182865	30188	Predicted by at least one method		L1O91_10595	2170247	2171563	-1	ISL3 family transposase
2152677	2182865	30188	Predicted by at least one method		L1O91_10645	2177702	2177888	-1	hypothetical protein
2152677	2182865	30188	Predicted by at least one method		L1O91_10650	2177977	2179041	-1	P-loop NTPase
2152677	2182865	30188	Predicted by at least one method	lmrS	L1O91_10655	2179189	2180631	-1	multidrug efflux MFS transporter LmrS
2152677	2182865	30188	Predicted by at least one method	sepA	L1O91_10660	2180950	2181423	-1	multidrug efflux transporter SepA
2152677	2182865	30188	Predicted by at least one method		L1O91_10665	2181522	2182865	-1	MFS transporter
2221194	2225702	4508	Predicted by at least one method		L1O91_10840	2220117	2221673	-1	type I restriction-modification system subunit M
2221194	2225702	4508	Predicted by at least one method		L1O91_10845	2221982	2222677	1	trypsin-like serine protease
2221194	2225702	4508	Predicted by at least one method	ednB	L1O91_10850	2222714	2223469	1	epidermal cell differentiation inhibitor EdnB
2221194	2225702	4508	Predicted by at least one method		L1O91_10855	2223688	2224539	-1	trypsin-like peptidase domain-containing protein
2221194	2225702	4508	Predicted by at least one method		L1O91_10860	2224884	2225969	-1	AAA family ATPase
