# Supplementary material for: Case Report: Necrotizing fasciitis caused by Staphylococcus aureus positive for a new sequence variant of exfoliative toxin E
Source: Front Genet. 2022 Sep 15;13:964358. doi: 10.3389/fgene.2022.964358 (PMC9520408; doi:10.3389/fgene.2022.964358)
Supplement: Supplementary file 3 [file Table3.XLSX]

## Sheet: Sheet1
Table S3 - Distribution of ete2 among STs defined by MLST
Genome Name	Isolation Source	Isolation Country	Host Name	Collection Year	ete variant	Identity	MLST	arcC	aroE	glpF	gmk	pta	tpi	yqiL	Genome accession
Staphylococcus aureus strain GHA/LAMRSA/2016/3	Livestock farm	Ghana: Accra	Homo sapiens	2016	ete2	1	ST152	arcC_46	aroE_75	glpF_49	gmk_44	pta_13	tpi_68	yqiL_60	WJUJ01000000
Staphylococcus aureus strain GHA/LAMRSA/2016/10	Livestock farm	Ghana: Accra	Homo sapiens	2016	ete2	1	ST152	arcC_46	aroE_75	glpF_49	gmk_44	pta_13	tpi_68	yqiL_60	WJTX01000000
Staphylococcus aureus strain GHA/LAMRSA/2016/22	Livestock farm	Ghana: Accra	Homo sapiens	2016	ete2	1	ST152	arcC_46	aroE_75	glpF_49	gmk_44	pta_13	tpi_68	yqiL_60	WJTN01000000
Staphylococcus aureus strain MRSA67_27	Sputum/Bronch	USA: Baltimore, MD	Homo sapiens	2016	ete2	1	ST152	arcC_46	aroE_75	glpF_49	gmk_44	pta_13	tpi_68	yqiL_60	WAXU01000000
Staphylococcus aureus strain MRSA743_32	Wound	USA: Torrance, CA	Homo sapiens	2016	ete2	1	ST152	arcC_46	aroE_75	glpF_49	gmk_44	pta_13	tpi_68	yqiL_60	WATH01000000
Staphylococcus aureus strain DRKM1	Pus aspirate	South Africa: Gauteng	Homo sapiens	2017	ete2	1	ST152	arcC_46	aroE_75	glpF_49	gmk_44	pta_13	tpi_68	yqiL_60	VRSU01000000
Staphylococcus aureus strain DRKM11	Pus aspirate	South Africa: Gauteng	Homo sapiens	2017	ete2	1	ST152	arcC_46	aroE_75	glpF_49	gmk_44	pta_13	tpi_68	yqiL_60	VRST01000000
Staphylococcus aureus strain DRKM17	Pus aspirate	South Africa: Gauteng	Homo sapiens	2018	ete2	1	ST152	arcC_46	aroE_75	glpF_49	gmk_44	pta_13	tpi_68	yqiL_60	VRSS01000000
Staphylococcus aureus strain DRKM7	Pus aspirate	South Africa: Gauteng	Homo sapiens	2017	ete2	1	ST152	arcC_46	aroE_75	glpF_49	gmk_44	pta_13	tpi_68	yqiL_60	VRSM01000000
Staphylococcus aureus strain NP46	Nasopharynx	South Africa: Gauteng	Homo sapiens	2018	ete2	1	ST152	arcC_46	aroE_75	glpF_49	gmk_44	pta_13	tpi_68	yqiL_60	VRSG01000000
Staphylococcus aureus strain SA14KEN	N/A	Kenya: Nairobi	Homo sapiens	2015	ete2	1	ST152	arcC_46	aroE_75	glpF_49	gmk_44	pta_13	tpi_68	yqiL_60	QPLH01000000
Staphylococcus aureus strain SA15KEN	N/A	Kenya: Nairobi	Homo sapiens	2015	ete2	1	ST1633	arcC_46	aroE_75	glpF_212	gmk_44	pta_13	tpi_68	yqiL_60	QPLG01000000
Staphylococcus aureus strain SA18KEN	N/A	Kenya: Kericho	Homo sapiens	2015	ete2	1	ST152	arcC_46	aroE_75	glpF_49	gmk_44	pta_13	tpi_68	yqiL_60	QPLE01000000
Staphylococcus aureus strain SA20KEN	N/A	Kenya: Kisumu	Homo sapiens	2015	ete2	1	ST152	arcC_46	aroE_75	glpF_49	gmk_44	pta_13	tpi_68	yqiL_60	QPLC01000000
Staphylococcus aureus strain SA22KEN	N/A	Kenya: Nairobi	Homo sapiens	2015	ete2	1	ST152	arcC_46	aroE_75	glpF_49	gmk_44	pta_13	tpi_68	yqiL_60	QPLB01000000
Staphylococcus aureus strain SA23KEN	N/A	Kenya: Nairobi	Homo sapiens	2015	ete2	1	ST152	arcC_46	aroE_75	glpF_49	gmk_44	pta_13	tpi_68	yqiL_60	QPLA01000000
Staphylococcus aureus strain CM22	Sputum	Italy: Florence	Homo sapiens	2014	ete2	1	ST152	arcC_46	aroE_75	glpF_49	gmk_44	pta_13	tpi_68	yqiL_60	PZYD01000000
Staphylococcus aureus strain CM23	Sputum	Italy: Florence	Homo sapiens	2014	ete2	1	ST152	arcC_46	aroE_75	glpF_49	gmk_44	pta_13	tpi_68	yqiL_60	PZYC01000000
Staphylococcus aureus strain CM40	Sputum	Italy: Florence	Homo sapiens	2015	ete2	1	ST152	arcC_46	aroE_75	glpF_49	gmk_44	pta_13	tpi_68	yqiL_60	PZXN01000000
Staphylococcus aureus strain CM50	Sputum	Italy: Florence	Homo sapiens	2015	ete2	1	ST152	arcC_46	aroE_75	glpF_49	gmk_44	pta_13	tpi_68	yqiL_60	PZXD01000000
Staphylococcus aureus strain CM169	Various material	Italy: Florence	Homo sapiens	2014	ete2	1	ST152	arcC_46	aroE_75	glpF_49	gmk_44	pta_13	tpi_68	yqiL_60	PZTI01000000
Staphylococcus aureus strain CM184	Lesion swab	Italy: Florence	Homo sapiens	2015	ete2	1	ST152	arcC_46	aroE_75	glpF_49	gmk_44	pta_13	tpi_68	yqiL_60	PZTA01000000
Staphylococcus aureus strain W24B	Wound	Ghana: Korle Bu	Homo sapiens	2015	ete2	1	ST152	arcC_46	aroE_75	glpF_49	gmk_44	pta_13	tpi_68	yqiL_60	LKTK01000000
Staphylococcus aureus strain W57	Wound	Ghana: Korle Bu	Homo sapiens	2015	ete2	1	ST152	arcC_46	aroE_75	glpF_49	gmk_44	pta_13	tpi_68	yqiL_60	LKOV01000000
Staphylococcus aureus strain W49	Wound	Ghana: Korle Bu	Homo sapiens	2015	ete2	1	ST152	arcC_46	aroE_75	glpF_49	gmk_44	pta_13	tpi_68	yqiL_60	LKOS01000000
Staphylococcus aureus strain HCW23	Nose	Ghana: Korle Bu	Homo sapiens	2015	ete2	1	ST152	arcC_46	aroE_75	glpF_49	gmk_44	pta_13	tpi_68	yqiL_60	LKOI01000000
Staphylococcus aureus strain B58	Blood	Ghana: Korle Bu	Homo sapiens	2015	ete2	1	ST152	arcC_46	aroE_75	glpF_49	gmk_44	pta_13	tpi_68	yqiL_60	LKOG01000000
Staphylococcus aureus strain BU_G1001	Wound	Ghana: Pakro	Homo sapiens	2013	ete2	1	ST152	arcC_46	aroE_75	glpF_49	gmk_44	pta_13	tpi_68	yqiL_60	LGAE01000000
Staphylococcus aureus strain BU_G0706B	Wound	Ghana: Pakro	Homo sapiens	2013	ete2	1	ST152	arcC_46	aroE_75	glpF_49	gmk_44	pta_13	tpi_68	yqiL_60	LFTW01000000
Staphylococcus aureus strain BU_N17W	Nose	Ghana: Pakro	Homo sapiens	2013	ete2	1	ST152	arcC_46	aroE_75	glpF_49	gmk_44	pta_13	tpi_68	yqiL_60	LFTV01000000
Staphylococcus aureus strain BU_G1101	Wound	Ghana: Pakro	Homo sapiens	2013	ete2	1	ST152	arcC_46	aroE_75	glpF_49	gmk_44	pta_13	tpi_68	yqiL_60	LFTU01000000
Staphylococcus aureus strain BU_G1074	Wound	Ghana: Pakro	Homo sapiens	2013	ete2	1	ST152	arcC_46	aroE_75	glpF_49	gmk_44	pta_13	tpi_68	yqiL_60	LFOH01000000
Staphylococcus aureus strain BU_G0301	Wound	Ghana: Pakro	Homo sapiens	2013	ete2	1	ST152	arcC_46	aroE_75	glpF_49	gmk_44	pta_13	tpi_68	yqiL_60	LFOG01000000
Staphylococcus aureus strain KE7435	Wound from soft tissue infection (SSTI)	Germany: Heidelberg	Homo sapiens	2018	ete2	1	ST152	arcC_46	aroE_75	glpF_49	gmk_44	pta_13	tpi_68	yqiL_60	JAFVKN010000000
Staphylococcus aureus strain D2184	Wound from soft tissue infection (SSTI)	Germany: Heidelberg	Homo sapiens	2015	ete2	1	ST152	arcC_46	aroE_75	glpF_49	gmk_44	pta_13	tpi_68	yqiL_60	JAFVJA010000000
Staphylococcus aureus strain MR120	Nasal colonisation	Germany: Heidelberg	Homo sapiens	2019	ete2	1	ST152	arcC_46	aroE_75	glpF_49	gmk_44	pta_13	tpi_68	yqiL_60	JAFJRG010000000
Staphylococcus aureus strain SA-ME10	N/A	Lebanon	Homo sapiens	2018	ete2	1	ST152	arcC_46	aroE_75	glpF_49	gmk_44	pta_13	tpi_68	yqiL_60	JAESHY010000000
Staphylococcus aureus strain AA17	Blood	Egypt: Alexandria	Homo sapiens	2015	ete2	1	ST152	arcC_46	aroE_75	glpF_49	gmk_44	pta_13	tpi_68	yqiL_60	JAEOUX010000000
Staphylococcus aureus strain S24	Blood	South Africa:KwaZulu-Natal	Homo sapiens	2018	ete2	1	ST152	arcC_46	aroE_75	glpF_49	gmk_44	pta_13	tpi_68	yqiL_60	JADIXC010000000
Staphylococcus aureus strain D2849	Nasal swab	Germany: Heidelberg	Homo sapiens	2017	ete2	1	ST152	arcC_46	aroE_75	glpF_49	gmk_44	pta_13	tpi_68	yqiL_60	JABXBM010000000
Staphylococcus aureus strain KE3016	Wound swab	Germany: Heidelberg	Homo sapiens	2016	ete2	1	ST152	arcC_46	aroE_75	glpF_49	gmk_44	pta_13	tpi_68	yqiL_60	JABXAX010000000
Staphylococcus aureus strain Nigeria-157	Food	Nigeria	N/A	2016/2017	ete2	1	ST152	arcC_46	aroE_75	glpF_49	gmk_44	pta_13	tpi_68	yqiL_60	JABUZZ010000000
Staphylococcus aureus strain Nigeria-156	Food	Nigeria	N/A	2016/2017	ete2	1	ST152	arcC_46	aroE_75	glpF_49	gmk_44	pta_13	tpi_68	yqiL_60	JABUZY010000000
Staphylococcus aureus strain Nigeria-153	Food	Nigeria	N/A	2016/2017	ete2	1	ST152	arcC_46	aroE_75	glpF_49	gmk_44	pta_13	tpi_68	yqiL_60	JABUZX010000000
Staphylococcus aureus strain Nigeria-146	Food	Nigeria	N/A	2016/2017	ete2	1	ST152	arcC_46	aroE_75	glpF_49	gmk_44	pta_13	tpi_68	yqiL_60	JABUZW010000000
Staphylococcus aureus strain Nigeria-145	Food	Nigeria	N/A	2016/2017	ete2	1	ST152	arcC_46	aroE_75	glpF_49	gmk_44	pta_13	tpi_68	yqiL_60	JABUZV010000000
Staphylococcus aureus strain Nigeria-142	Food	Nigeria	N/A	2016/2017	ete2	1	ST152	arcC_46	aroE_75	glpF_49	gmk_44	pta_13	tpi_68	yqiL_60	JABUZU010000000
Staphylococcus aureus strain Nigeria-141	Food	Nigeria	N/A	2016/2017	ete2	1	ST152	arcC_46	aroE_75	glpF_49	gmk_44	pta_13	tpi_68	yqiL_60	JABUZT010000000
Staphylococcus aureus strain MRSA527_7	Gown	USA:Baltimore, MD	N/A	N/A	ete2	1	ST152	arcC_46	aroE_75	glpF_49	gmk_44	pta_13	tpi_68	yqiL_60	JABMHR010000000
Staphylococcus aureus strain CV196	Nasal swab	Cape Verde: Praia	Homo sapiens	2013	ete2	1	ST152	arcC_46	aroE_75	glpF_49	gmk_44	pta_13	tpi_68	yqiL_60	JAAXAI010000000
Staphylococcus aureus strain CV219	Nasal swab	Cape Verde: Praia	Homo sapiens	2013	ete2	1	ST152	arcC_46	aroE_75	glpF_49	gmk_44	pta_13	tpi_68	yqiL_60	JAAXAD010000000
Staphylococcus aureus strain CV241	Nasal swab	Cape Verde: Praia	Homo sapiens	2013	ete2	1	ST152	arcC_46	aroE_75	glpF_49	gmk_44	pta_13	tpi_68	yqiL_60	JAAWZY010000000
Staphylococcus aureus strain CV254	Nasal swab	Cape Verde: Praia	Homo sapiens	2013	ete2	1	ST152	arcC_46	aroE_75	glpF_49	gmk_44	pta_13	tpi_68	yqiL_60	JAAWZX010000000
Staphylococcus aureus strain CV330A	Nasal swab	Cape Verde: Praia	Homo sapiens	2013	ete2	1	ST152	arcC_46	aroE_75	glpF_49	gmk_44	pta_13	tpi_68	yqiL_60	JAAWZJ010000000
Staphylococcus aureus strain CV371	Nasal swab	Cape Verde: Mindelo	Homo sapiens	2013	ete2	1	ST152	arcC_46	aroE_75	glpF_49	gmk_44	pta_13	tpi_68	yqiL_60	JAAWZC010000000
Staphylococcus aureus strain CV479	Nasal swab	Cape Verde: Mindelo	Homo sapiens	2013	ete2	1	ST152	arcC_46	aroE_75	glpF_49	gmk_44	pta_13	tpi_68	yqiL_60	JAAWYS010000000
Staphylococcus aureus strain CV516A	Nasal swab	Cape Verde: Praia	Homo sapiens	2014	ete2	1	ST152	arcC_46	aroE_75	glpF_49	gmk_44	pta_13	tpi_68	yqiL_60	JAAWYM010000000
Staphylococcus aureus strain CV548	Nasal swab	Cape Verde: Praia	Homo sapiens	2014	ete2	1	ST152	arcC_46	aroE_75	glpF_49	gmk_44	pta_13	tpi_68	yqiL_60	JAAWYG010000000
Staphylococcus aureus strain CV634	Nasal swab	Cape Verde: Praia	Homo sapiens	2014	ete2	1	ST152	arcC_46	aroE_75	glpF_49	gmk_44	pta_13	tpi_68	yqiL_60	JAAWXQ010000000
Staphylococcus aureus strain UC37	Blood	Colombia: Bogota	Homo sapiens	2011	ete2	1	ST152	arcC_46	aroE_75	glpF_49	gmk_44	pta_13	tpi_68	yqiL_60	JAAJDK010000000
Staphylococcus aureus strain 5555	Blood	Colombia: Pereira	Homo sapiens	2018	ete2	1	ST152	arcC_46	aroE_75	glpF_49	gmk_44	pta_13	tpi_68	yqiL_60	JAAGRL010000000
Staphylococcus aureus strain 5414	Blood	Colombia: Pereira	Homo sapiens	2018	ete2	1	Unknown	arcC_46	aroE_75	glpF_49	gmk_44	pta_13	tpi_626	yqiL_60	JAAGQZ010000000
Staphylococcus aureus strain 5317	Blood	Colombia: Pereira	Homo sapiens	2018	ete2	1	ST152	arcC_46	aroE_75	glpF_49	gmk_44	pta_13	tpi_68	yqiL_60	JAAGQS010000000
Staphylococcus aureus strain 5252	Blood	Colombia: Pereira	Homo sapiens	2018	ete2	1	ST152	arcC_46	aroE_75	glpF_49	gmk_44	pta_13	tpi_68	yqiL_60	JAAGQN010000000
Staphylococcus aureus isolate CHUV_4	Skin	Switzerland	Homo sapiens	2014/2015	ete2	1	ST152	arcC_46	aroE_75	glpF_49	gmk_44	pta_13	tpi_68	yqiL_60	FUHI01000000
Staphylococcus aureus isolate CHUV_6	Skin	Switzerland	Homo sapiens	2014/2015	ete2	1	ST152	arcC_46	aroE_75	glpF_49	gmk_44	pta_13	tpi_68	yqiL_60	FUHG01000000
Staphylococcus aureus isolate CHUV_7	Skin	Switzerland	Homo sapiens	2014/2015	ete2	1	ST152	arcC_46	aroE_75	glpF_49	gmk_44	pta_13	tpi_68	yqiL_60	FUHD01000000
Staphylococcus aureus isolate CHUV_3	Skin	Switzerland	Homo sapiens	2014/2015	ete2	1	ST152	arcC_46	aroE_75	glpF_49	gmk_44	pta_13	tpi_68	yqiL_60	FUHB01000000
Staphylococcus aureus isolate CHUV_1	Skin	Switzerland	Homo sapiens	2014/2015	ete2	1	ST152	arcC_46	aroE_75	glpF_49	gmk_44	pta_13	tpi_68	yqiL_60	FUHA01000000
Staphylococcus aureus isolate CHUV_8	Skin	Switzerland	Homo sapiens	2014/2015	ete2	1	ST1633	arcC_46	aroE_75	glpF_212	gmk_44	pta_13	tpi_68	yqiL_60	FUGZ01000000
Staphylococcus aureus isolate CHUV_5	Skin	Switzerland	Homo sapiens	2014/2015	ete2	1	ST152	arcC_46	aroE_75	glpF_49	gmk_44	pta_13	tpi_68	yqiL_60	FUGX01000000
Staphylococcus aureus isolate CHUV_2	Skin	Switzerland	Homo sapiens	2014/2015	ete2	1	ST152	arcC_46	aroE_75	glpF_49	gmk_44	pta_13	tpi_68	yqiL_60	FUGW01000000
Staphylococcus aureus strain 04Hi	Nasal carriage	Tanzania	Homo sapiens	2014	ete2	1	ST152	arcC_46	aroE_75	glpF_49	gmk_44	pta_13	tpi_68	yqiL_60	FMNR01000000
Staphylococcus aureus strain 011Hii	Nasal carriage	Tanzania	Homo sapiens	2014	ete2	1	ST152	arcC_46	aroE_75	glpF_49	gmk_44	pta_13	tpi_68	yqiL_60	FMMU01000000
Staphylococcus aureus strain 1D-328	Swab leg	Denmark	Homo sapiens	2018	ete2	1	ST152	arcC_46	aroE_75	glpF_49	gmk_44	pta_13	tpi_68	yqiL_60	DAEAFU010000000
Staphylococcus aureus strain 1D-1586	Abscess	Denmark	Homo sapiens	2018	ete2	1	ST152	arcC_46	aroE_75	glpF_49	gmk_44	pta_13	tpi_68	yqiL_60	DADYSI010000000
Staphylococcus aureus stain 1D-1677	Pus	Denmark	Homo sapiens	2018	ete2	1	ST152	arcC_46	aroE_75	glpF_49	gmk_44	pta_13	tpi_68	yqiL_60	DADYPV010000000
Staphylococcus aureus strain SAMEA53014918-rid7099223	N/A	N/A	N/A	N/A	ete2	1	ST152	arcC_46	aroE_75	glpF_49	gmk_44	pta_13	tpi_68	yqiL_60	DACMVQ010000000
Staphylococcus aureus strain SAMEA53018668-rid7099273	N/A	N/A	N/A	N/A	ete2	1	ST152	arcC_46	aroE_75	glpF_49	gmk_44	pta_13	tpi_68	yqiL_60	DACMVO010000000
Staphylococcus aureus strain SAMEA53019418-rid7099283	N/A	N/A	N/A	N/A	ete2	1	ST152	arcC_46	aroE_75	glpF_49	gmk_44	pta_13	tpi_68	yqiL_60	DACMVM010000000
Staphylococcus aureus strain SAMEA53020168-rid7099293	N/A	N/A	N/A	N/A	ete2	1	ST152	arcC_46	aroE_75	glpF_49	gmk_44	pta_13	tpi_68	yqiL_60	DACMVL010000000
Staphylococcus aureus strain SAMEA53026168-rid7099373	N/A	N/A	N/A	N/A	ete2	1	ST152	arcC_46	aroE_75	glpF_49	gmk_44	pta_13	tpi_68	yqiL_60	DACMVH010000000
Staphylococcus aureus strain SAMEA53024668-rid7099353	N/A	N/A	N/A	N/A	ete2	1	ST152	arcC_46	aroE_75	glpF_49	gmk_44	pta_13	tpi_68	yqiL_60	DACMVE010000000
Staphylococcus aureus strain SAMEA53027668-rid7099393	N/A	N/A	N/A	N/A	ete2	1	ST152	arcC_46	aroE_75	glpF_49	gmk_44	pta_13	tpi_68	yqiL_60	DACMVC010000000
Staphylococcus aureus strain SAMEA53029168-rid7099403	N/A	N/A	N/A	N/A	ete2	1	ST152	arcC_46	aroE_75	glpF_49	gmk_44	pta_13	tpi_68	yqiL_60	DACMVB010000000
Staphylococcus aureus strain SAMEA53029918-rid7099413	N/A	N/A	N/A	N/A	ete2	1	ST152	arcC_46	aroE_75	glpF_49	gmk_44	pta_13	tpi_68	yqiL_60	DACMUZ010000000
Staphylococcus aureus strain SAMEA53031418-rid7099433	N/A	N/A	N/A	N/A	ete2	1	ST152	arcC_46	aroE_75	glpF_49	gmk_44	pta_13	tpi_68	yqiL_60	DACMUY010000000
Staphylococcus aureus strain SAMEA53035168-rid7099483	N/A	N/A	N/A	N/A	ete2	1	ST152	arcC_46	aroE_75	glpF_49	gmk_44	pta_13	tpi_68	yqiL_60	DACMUW010000000
Staphylococcus aureus strain SAMEA53034418-rid7099473	N/A	N/A	N/A	N/A	ete2	1	ST152	arcC_46	aroE_75	glpF_49	gmk_44	pta_13	tpi_68	yqiL_60	DACMUV010000000
Staphylococcus aureus strain SAMEA53037418-rid7099503	N/A	N/A	N/A	N/A	ete2	1	ST152	arcC_46	aroE_75	glpF_49	gmk_44	pta_13	tpi_68	yqiL_60	DACMUU010000000
Staphylococcus aureus strain SAMEA53041168-rid7099553	N/A	N/A	N/A	N/A	ete2	1	ST152	arcC_46	aroE_75	glpF_49	gmk_44	pta_13	tpi_68	yqiL_60	DACMUR010000000
Staphylococcus aureus strain SAMEA53046418-rid7099623	N/A	N/A	N/A	N/A	ete2	1	ST152	arcC_46	aroE_75	glpF_49	gmk_44	pta_13	tpi_68	yqiL_60	DACMUO010000000
Staphylococcus aureus strain SAMEA53042668-rid7099573	N/A	N/A	N/A	N/A	ete2	1	ST152	arcC_46	aroE_75	glpF_49	gmk_44	pta_13	tpi_68	yqiL_60	DACMUN010000000
Staphylococcus aureus strain SAMEA53045668-rid7099613	N/A	N/A	N/A	N/A	ete2	1	ST152	arcC_46	aroE_75	glpF_49	gmk_44	pta_13	tpi_68	yqiL_60	DACMUM010000000
Staphylococcus aureus strain SAMEA53047168-rid7099633	N/A	N/A	N/A	N/A	ete2	1	ST152	arcC_46	aroE_75	glpF_49	gmk_44	pta_13	tpi_68	yqiL_60	DACMUJ010000000
Staphylococcus aureus strain SAMEA53048668-rid7099653	N/A	N/A	N/A	N/A	ete2	1	ST152	arcC_46	aroE_75	glpF_49	gmk_44	pta_13	tpi_68	yqiL_60	DACMUH010000000
Staphylococcus aureus strain SAMEA53050168-rid7099673	N/A	N/A	N/A	N/A	ete2	1	ST152	arcC_46	aroE_75	glpF_49	gmk_44	pta_13	tpi_68	yqiL_60	DACMUG010000000
Staphylococcus aureus strain SAMEA53053168-rid7099713	N/A	N/A	N/A	N/A	ete2	1	ST152	arcC_46	aroE_75	glpF_49	gmk_44	pta_13	tpi_68	yqiL_60	DACMUD010000000
Staphylococcus aureus strain SAMEA53068168-rid7099893	N/A	N/A	N/A	N/A	ete2	1	ST152	arcC_46	aroE_75	glpF_49	gmk_44	pta_13	tpi_68	yqiL_60	DACMTQ010000000
Staphylococcus aureus strain SAMEA53067418-rid7099883	N/A	N/A	N/A	N/A	ete2	1	ST152	arcC_46	aroE_75	glpF_49	gmk_44	pta_13	tpi_68	yqiL_60	DACMTN010000000
Staphylococcus aureus strain MOS292	Blood	Serbia	Homo sapiens	2010	ete2	1	ST152	arcC_46	aroE_75	glpF_49	gmk_44	pta_13	tpi_68	yqiL_60	CAIINJ010000000
Staphylococcus aureus strain MOS179	N/A	Greece	Homo sapiens	2009	ete2	1	ST152	arcC_46	aroE_75	glpF_49	gmk_44	pta_13	tpi_68	yqiL_60	CAIIJA010000000
Staphylococcus aureus strain MOS65	N/A	Slovenia	Homo sapiens	2010	ete2	1	ST152	arcC_46	aroE_75	glpF_49	gmk_44	pta_13	tpi_68	yqiL_60	CAIIES010000000
Staphylococcus aureus strain DUB26	N/A	Ireland	Homo sapiens	2013	ete2	1	ST152	arcC_46	aroE_75	glpF_49	gmk_44	pta_13	tpi_68	yqiL_60	CAIHRP010000000
Staphylococcus aureus strain DUB18	N/A	Ireland	Homo sapiens	2011	ete2	1	ST152	arcC_46	aroE_75	glpF_49	gmk_44	pta_13	tpi_68	yqiL_60	CAIHRH010000000
Staphylococcus aureus strain DUB8	N/A	Ireland	Homo sapiens	2012	ete2	1	ST152	arcC_46	aroE_75	glpF_49	gmk_44	pta_13	tpi_68	yqiL_60	CAIHQX010000000
Staphylococcus aureus strain IC20	N/A	United Kingdom of Great Britain and Northern Ireland	Homo sapiens	N/A	ete2	1	ST152	arcC_46	aroE_75	glpF_49	gmk_44	pta_13	tpi_68	yqiL_60	CAIGXY010000000
Staphylococcus aureus strain CM5	Sputum	Italy: Florence	Homo sapiens	2014	ete2	0.9988	ST152	arcC_46	aroE_75	glpF_49	gmk_44	pta_13	tpi_68	yqiL_60	PZSX01000000
Staphylococcus aureus strain H1700	N/A	Denmark	Homo sapiens	2014	ete2	0.9988	ST152	arcC_46	aroE_75	glpF_49	gmk_44	pta_13	tpi_68	yqiL_60	OFVW01000000
Staphylococcus aureus strain AUSMDU00016007	Abdomen Swab	Australia	Homo sapiens	2017	ete2	0.9988	ST152	arcC_46	aroE_75	glpF_49	gmk_44	pta_13	tpi_68	yqiL_60	DAEGWU010000000
Staphylococcus aureus strain SAUR_BFS12	Skin wound	Burkina Faso	Homo sapiens	2019	ete2	1	ST152	arcC_46	aroE_75	glpF_49	gmk_44	pta_13	tpi_68	yqiL_60	NZ_CP090876
Staphylococcus aureus strain 55-99-44	MRSA infection	Denmark	Homo sapiens	2015	ete2	1	ST152	arcC_46	aroE_75	glpF_49	gmk_44	pta_13	tpi_68	yqiL_60	NZ_CP024998
Staphylococcus aureus strain BB155	Nasal carriage	Mali	Homo sapiens	2005	ete2	1	ST152	arcC_46	aroE_75	glpF_49	gmk_44	pta_13	tpi_68	yqiL_60	NZ_LN854556
Staphylococcus aureus strain NGA71	Urine	Nigeria: Benin City	Homo sapiens	2016	ete2	1	ST152	arcC_46	aroE_75	glpF_49	gmk_44	pta_13	tpi_68	yqiL_60	CP051484
Staphylococcus aureus strain NGA84b	Vaginal	Nigeria: Benin City	Homo sapiens	2016	ete2	1	ST152	arcC_46	aroE_75	glpF_49	gmk_44	pta_13	tpi_68	yqiL_60	CP051165
