# Supplementary material for: Case Report: Necrotizing fasciitis caused by Staphylococcus aureus positive for a new sequence variant of exfoliative toxin E
Source: Front Genet. 2022 Sep 15;13:964358. doi: 10.3389/fgene.2022.964358 (PMC9520408; doi:10.3389/fgene.2022.964358)
Supplement: Supplementary file 4 [file Table4.XLSX]

## Sheet: Sheet1
Table S4 - Distribution of ete among STs defined by MLST
Genome Name	Isolation Source	Isolation Country	Host Name	Collection Year	ete variant	Identity	MLST	arcC	aroE	glpF	gmk	pta	tpi	yqiL	Genome accession
Staphylococcus aureus strain NCTC7718	Pyaemia	United Kingdom: Edinburgh	Lamb	1900/1948	ete	1	ST130	arcC_6	aroE_57	glpF_45	gmk_2	pta_7	tpi_58	yqiL_52	UHEH01000000
Staphylococcus aureus strain M3386	N/A	Denmark	Homo sapiens	2014	ete	1	ST3139	arcC_6	aroE_57	glpF_45	gmk_2	pta_99	tpi_58	yqiL_52	OFYQ01000000
Staphylococcus aureus strain SA-006	Food	Switzerland: Bern	N/A	2007	ete	1	ST700	arcC_6	aroE_57	glpF_45	gmk_2	pta_7	tpi_95	yqiL_52	JXHY01000000
Staphylococcus aureus strain 23540_SAR_7_18_N_3	Nasal Carriage	United Kingdom: Scotland, Isle of Arran	Ovis aries	2015/2019	ete	1	ST130	arcC_6	aroE_57	glpF_45	gmk_2	pta_7	tpi_58	yqiL_52	JADWGT010000000
Staphylococcus aureus strain 23552_DAR_03_18_I_Y3	Skin	United Kingdom: Scotland, Isle of Arran	Cervus elaphus	2015/2019	ete	1	Unknown	arcC_6	aroE_57	glpF_45	gmk_2	pta_454	tpi_58	yqiL_52	JADWGR010000000
Staphylococcus aureus strain 23583_DAR_03_18_I_Y1	Skin	United Kingdom: Scotland, Isle of Arran	Cervus elaphus	2015/2019	ete	1	Unknown	arcC_6	aroE_57	glpF_45	gmk_2	pta_454	tpi_58	yqiL_52	JADWGO010000000
Staphylococcus aureus strain 23584_DAR_03_18_I_Y2	Skin	United Kingdom: Scotland, Isle of Arran	Cervus elaphus	2015/2019	ete	1	Unknown	arcC_6	aroE_57	glpF_45	gmk_2	pta_454	tpi_58	yqiL_52	JADWGN010000000
Staphylococcus aureus strain 23644_SAR_7_18_N2	Nasal Carriage	United Kingdom: Scotland, Isle of Arran	Ovis aries	2015/2019	ete	1	ST130	arcC_6	aroE_57	glpF_45	gmk_2	pta_7	tpi_58	yqiL_52	JADWGM010000000
Staphylococcus aureus strain 23659_SAR_14_18_N1	Nasal Carriage	United Kingdom: Scotland, Isle of Arran	Ovis aries	2015/2019	ete	1	ST130	arcC_6	aroE_57	glpF_45	gmk_2	pta_7	tpi_58	yqiL_52	JADWGL010000000
Staphylococcus aureus strain 23660_SAR_14_18_N3	Nasal Carriage	United Kingdom: Scotland, Isle of Arran	Ovis aries	2015/2019	ete	1	ST130	arcC_6	aroE_57	glpF_45	gmk_2	pta_7	tpi_58	yqiL_52	JADWGK010000000
Staphylococcus aureus isolate H35	N/A	Denmark	Homo sapiens	2014	ete	1	ST3139	arcC_6	aroE_57	glpF_45	gmk_2	pta_99	tpi_58	yqiL_52	DAESZZ010000000
Staphylococcus aureus strain H1504	N/A	Denmark	Homo sapiens	2014	ete	0.9988	ST130	arcC_6	aroE_57	glpF_45	gmk_2	pta_7	tpi_58	yqiL_52	OFVD01000000
Staphylococcus aureus strain H1319	N/A	Denmark	Homo sapiens	2014	ete	0.9988	ST130	arcC_6	aroE_57	glpF_45	gmk_2	pta_7	tpi_58	yqiL_52	OFUF01000000
Staphylococcus aureus strain H68B1	Skin swab	Hungary: Budapest	Erinaceus europaeus	2020	ete	0.9988	ST6736	arcC_793	aroE_57	glpF_45	gmk_2	pta_7	tpi_58	yqiL_52	JAEQMS010000000
Staphylococcus aureus strain GKP136-21	Bulk milk	United Kingdom	Bovine	2012	ete	0.9988	ST130	arcC_6	aroE_57	glpF_45	gmk_2	pta_7	tpi_58	yqiL_52	FMQI01000000
Staphylococcus aureus strain GKP136-11	Bulk milk	United Kingdom	Bovine	2012	ete	0.9988	ST130	arcC_6	aroE_57	glpF_45	gmk_2	pta_7	tpi_58	yqiL_52	FMPJ01000000
Staphylococcus aureus isolate W4	N/A	Denmark	Sus scrofa domesticus	2015	ete	0.9988	ST130	arcC_6	aroE_57	glpF_45	gmk_2	pta_7	tpi_58	yqiL_52	DAETBY010000000
Staphylococcus aureus isolate W6	N/A	Denmark	Sus scrofa domesticus	2015	ete	0.9988	ST130	arcC_6	aroE_57	glpF_45	gmk_2	pta_7	tpi_58	yqiL_52	DAETBX010000000
Staphylococcus aureus isolate W7	N/A	Denmark	Sus scrofa domesticus	2015	ete	0.9988	ST130	arcC_6	aroE_57	glpF_45	gmk_2	pta_7	tpi_58	yqiL_52	DAETBW010000000
Staphylococcus aureus isolate W5	N/A	Denmark	Sus scrofa domesticus	2015	ete	0.9988	ST130	arcC_6	aroE_57	glpF_45	gmk_2	pta_7	tpi_58	yqiL_52	DAETBV010000000
Staphylococcus aureus isolate W3	N/A	Denmark	Sus scrofa domesticus	2015	ete	0.9988	ST130	arcC_6	aroE_57	glpF_45	gmk_2	pta_7	tpi_58	yqiL_52	DAETBU010000000
Staphylococcus aureus isolate W2	N/A	Denmark	Sus scrofa domesticus	2015	ete	0.9988	ST130	arcC_6	aroE_57	glpF_45	gmk_2	pta_7	tpi_58	yqiL_52	DAETBT010000000
Staphylococcus aureus isolate W1	N/A	Denmark	Sus scrofa domesticus	2015	ete	0.9988	ST130	arcC_6	aroE_57	glpF_45	gmk_2	pta_7	tpi_58	yqiL_52	DAETBS010000000
Staphylococcus aureus isolate F2	N/A	Denmark	Sus scrofa domesticus	2015	ete	0.9988	ST130	arcC_6	aroE_57	glpF_45	gmk_2	pta_7	tpi_58	yqiL_52	DAETBR010000000
Staphylococcus aureus isolate F1	N/A	Denmark	Sus scrofa domesticus	2015	ete	0.9988	ST130	arcC_6	aroE_57	glpF_45	gmk_2	pta_7	tpi_58	yqiL_52	DAETBQ010000000
Staphylococcus aureus isolate F3	N/A	Denmark	Sus scrofa domesticus	2015	ete	0.9988	ST130	arcC_6	aroE_57	glpF_45	gmk_2	pta_7	tpi_58	yqiL_52	DAETBP010000000
Staphylococcus aureus isolate H2	N/A	Denmark	Homo sapiens	2014	ete	0.9988	ST130	arcC_6	aroE_57	glpF_45	gmk_2	pta_7	tpi_58	yqiL_52	DAETBO010000000
Staphylococcus aureus isolate H1c	N/A	Denmark	Homo sapiens	2016	ete	0.9988	ST130	arcC_6	aroE_57	glpF_45	gmk_2	pta_7	tpi_58	yqiL_52	DAETBN010000000
Staphylococcus aureus isolate F6	N/A	Denmark	Sus scrofa domesticus	2015	ete	0.9988	ST130	arcC_6	aroE_57	glpF_45	gmk_2	pta_7	tpi_58	yqiL_52	DAETBM010000000
Staphylococcus aureus isolate H1b	N/A	Denmark	Homo sapiens	2016	ete	0.9988	ST130	arcC_6	aroE_57	glpF_45	gmk_2	pta_7	tpi_58	yqiL_52	DAETBL010000000
Staphylococcus aureus isolate H1a	N/A	Denmark	Homo sapiens	2016	ete	0.9988	ST130	arcC_6	aroE_57	glpF_45	gmk_2	pta_7	tpi_58	yqiL_52	DAETBK010000000
Staphylococcus aureus isolate F7	N/A	Denmark	Sus scrofa domesticus	2015	ete	0.9988	ST130	arcC_6	aroE_57	glpF_45	gmk_2	pta_7	tpi_58	yqiL_52	DAETBJ010000000
Staphylococcus aureus isolate F8	N/A	Denmark	Sus scrofa domesticus	2015	ete	0.9988	ST130	arcC_6	aroE_57	glpF_45	gmk_2	pta_7	tpi_58	yqiL_52	DAETBI010000000
Staphylococcus aureus isolate F9	N/A	Denmark	Sus scrofa domesticus	2015	ete	0.9988	ST130	arcC_6	aroE_57	glpF_45	gmk_2	pta_7	tpi_58	yqiL_52	DAETBH010000000
Staphylococcus aureus isolate F5	N/A	Denmark	Sus scrofa domesticus	2015	ete	0.9988	ST130	arcC_6	aroE_57	glpF_45	gmk_2	pta_7	tpi_58	yqiL_52	DAETBG010000000
Staphylococcus aureus isolate H3	N/A	Denmark	Homo sapiens	2013	ete	0.9988	ST130	arcC_6	aroE_57	glpF_45	gmk_2	pta_7	tpi_58	yqiL_52	DAETBF010000000
Staphylococcus aureus isolate F4	N/A	Denmark	Sus scrofa domesticus	2015	ete	0.9988	ST130	arcC_6	aroE_57	glpF_45	gmk_2	pta_7	tpi_58	yqiL_52	DAETBE010000000
Staphylococcus aureus isolate H4	N/A	Denmark	Homo sapiens	2013	ete	0.9988	ST130	arcC_6	aroE_57	glpF_45	gmk_2	pta_7	tpi_58	yqiL_52	DAETBD010000000
Staphylococcus aureus isolate H7	N/A	Denmark	Homo sapiens	2016	ete	0.9988	ST130	arcC_6	aroE_57	glpF_45	gmk_2	pta_7	tpi_58	yqiL_52	DAETBC010000000
Staphylococcus aureus isolate H5	N/A	Denmark	Homo sapiens	2015	ete	0.9988	ST130	arcC_6	aroE_57	glpF_45	gmk_2	pta_7	tpi_58	yqiL_52	DAETBB010000000
Staphylococcus aureus isolate H11	N/A	Denmark	Homo sapiens	2014	ete	0.9988	ST130	arcC_6	aroE_57	glpF_45	gmk_2	pta_7	tpi_58	yqiL_52	DAETBA010000000
Staphylococcus aureus isolate H6	N/A	Denmark	Homo sapiens	2015	ete	0.9988	ST130	arcC_6	aroE_57	glpF_45	gmk_2	pta_7	tpi_58	yqiL_52	DAETAY010000000
Staphylococcus aureus isolate H9	N/A	Denmark	Homo sapiens	2015	ete	0.9988	ST130	arcC_6	aroE_57	glpF_45	gmk_2	pta_7	tpi_58	yqiL_52	DAETAW010000000
Staphylococcus aureus isolate H10	N/A	Denmark	Homo sapiens	2014	ete	0.9988	ST130	arcC_6	aroE_57	glpF_45	gmk_2	pta_7	tpi_58	yqiL_52	DAETAV010000000
Staphylococcus aureus isolate H8	N/A	Denmark	Homo sapiens	2015	ete	0.9988	ST130	arcC_6	aroE_57	glpF_45	gmk_2	pta_7	tpi_58	yqiL_52	DAETAU010000000
Staphylococcus aureus isolate H15	N/A	Denmark	Homo sapiens	2015	ete	0.9988	ST130	arcC_6	aroE_57	glpF_45	gmk_2	pta_7	tpi_58	yqiL_52	DAETAT010000000
Staphylococcus aureus isolate H16	N/A	Denmark	Homo sapiens	2015	ete	0.9988	ST130	arcC_6	aroE_57	glpF_45	gmk_2	pta_7	tpi_58	yqiL_52	DAETAR010000000
Staphylococcus aureus isolate H17	N/A	Denmark	Homo sapiens	2014	ete	0.9988	ST130	arcC_6	aroE_57	glpF_45	gmk_2	pta_7	tpi_58	yqiL_52	DAETAP010000000
Staphylococcus aureus isolate H18	N/A	Denmark	Homo sapiens	2014	ete	0.9988	ST130	arcC_6	aroE_57	glpF_45	gmk_2	pta_7	tpi_58	yqiL_52	DAETAO010000000
Staphylococcus aureus isolate H21	N/A	Denmark	Homo sapiens	2015	ete	0.9988	ST130	arcC_6	aroE_57	glpF_45	gmk_2	pta_7	tpi_58	yqiL_52	DAETAN010000000
Staphylococcus aureus isolate H22	N/A	Denmark	Homo sapiens	2015	ete	0.9988	ST130	arcC_6	aroE_57	glpF_45	gmk_2	pta_7	tpi_58	yqiL_52	DAETAM010000000
Staphylococcus aureus isolate H20	N/A	Denmark	Homo sapiens	2015	ete	0.9988	ST130	arcC_6	aroE_57	glpF_45	gmk_2	pta_7	tpi_58	yqiL_52	DAETAK010000000
Staphylococcus aureus isolate H19	N/A	Denmark	Homo sapiens	2014	ete	0.9988	ST130	arcC_6	aroE_57	glpF_45	gmk_2	pta_7	tpi_58	yqiL_52	DAETAJ010000000
Staphylococcus aureus isolate H24	N/A	Denmark	Homo sapiens	2015	ete	0.9988	ST130	arcC_6	aroE_57	glpF_45	gmk_2	pta_7	tpi_58	yqiL_52	DAETAI010000000
Staphylococcus aureus isolate H23	N/A	Denmark	Homo sapiens	2015	ete	0.9988	ST130	arcC_6	aroE_57	glpF_45	gmk_2	pta_7	tpi_58	yqiL_52	DAETAG010000000
Staphylococcus aureus isolate H26	N/A	Denmark	Homo sapiens	2015	ete	0.9988	ST130	arcC_6	aroE_57	glpF_45	gmk_2	pta_7	tpi_58	yqiL_52	DAETAF010000000
Staphylococcus aureus isolate H33	N/A	Denmark	Homo sapiens	2014	ete	0.9988	ST1245	arcC_6	aroE_193	glpF_45	gmk_2	pta_7	tpi_58	yqiL_52	DAETAE010000000
Staphylococcus aureus isolate H30	N/A	Denmark	Homo sapiens	2015	ete	0.9988	ST130	arcC_6	aroE_57	glpF_45	gmk_2	pta_7	tpi_58	yqiL_52	DAETAD010000000
Staphylococcus aureus isolate H31	N/A	Denmark	Homo sapiens	2013	ete	0.9988	ST130	arcC_6	aroE_57	glpF_45	gmk_2	pta_7	tpi_58	yqiL_52	DAETAC010000000
Staphylococcus aureus isolate H28	N/A	Denmark	Homo sapiens	2015	ete	0.9988	ST130	arcC_6	aroE_57	glpF_45	gmk_2	pta_7	tpi_58	yqiL_52	DAETAA010000000
Staphylococcus aureus isolate H34	N/A	Denmark	Homo sapiens	2015	ete	0.9988	ST3094	arcC_6	aroE_448	glpF_45	gmk_2	pta_7	tpi_58	yqiL_52	DAESZY010000000
Staphylococcus aureus isolate H29	N/A	Denmark	Homo sapiens	2013	ete	0.9988	ST130	arcC_6	aroE_57	glpF_45	gmk_2	pta_7	tpi_58	yqiL_52	DAESRO010000000
Staphylococcus aureus isolate H27	N/A	Denmark	Homo sapiens	2013	ete	0.9988	ST130	arcC_6	aroE_57	glpF_45	gmk_2	pta_7	tpi_58	yqiL_52	DAESRN010000000
Staphylococcus aureus genome assembly 7907_7#40	Wound	Denmark: Zealand	Homo sapiens	2011	ete	0.9988	ST130	arcC_6	aroE_57	glpF_45	gmk_2	pta_7	tpi_58	yqiL_52	CSBJ01000000
Staphylococcus aureus genome assembly 7907_7#44	Nasal Carriage	Denmark: Zealand	cow	2011	ete	0.9988	ST130	arcC_6	aroE_57	glpF_45	gmk_2	pta_7	tpi_58	yqiL_52	CSBD01000000
Staphylococcus aureus genome assembly 7092_7#81	Blood	Denmark: Zealand	Homo sapiens	2010	ete	0.9988	ST130	arcC_6	aroE_57	glpF_45	gmk_2	pta_7	tpi_58	yqiL_52	CSAX01000000
Staphylococcus aureus genome assembly 7092_7#82	Nasal Carriage	Denmark: Zealand	Homo sapiens	2010	ete	0.9988	ST130	arcC_6	aroE_57	glpF_45	gmk_2	pta_7	tpi_58	yqiL_52	CHEJ01000000
Staphylococcus aureus isolate AB 3139	N/A	Sweden	Capra hircus	2017	ete	0.9988	ST130	arcC_6	aroE_57	glpF_45	gmk_2	pta_7	tpi_58	yqiL_52	CAKKKQ010000000
Staphylococcus aureus isolate AB 3056	N/A	Sweden	Ovis aries	2016	ete	0.9988	ST130	arcC_6	aroE_57	glpF_45	gmk_2	pta_7	tpi_58	yqiL_52	CAKKKD010000000
Staphylococcus aureus isolate AB 3102	N/A	Sweden	Capra hircus	2017	ete	0.9988	ST130	arcC_6	aroE_57	glpF_45	gmk_2	pta_7	tpi_58	yqiL_52	CAKKJZ010000000
Staphylococcus aureus strain MOS78	Nose	Luxembourg	Homo sapiens	2009	ete	0.9988	ST130	arcC_6	aroE_57	glpF_45	gmk_2	pta_7	tpi_58	yqiL_52	CAIIFD010000000
Staphylococcus aureus strain G32	N/A	N/A	Homo sapiens	N/A	ete	0.9988	ST1526	arcC_6	aroE_229	glpF_45	gmk_2	pta_7	tpi_58	yqiL_52	CAIHLT010000000
Staphylococcus aureus strain 60247-43 1	Oropharyngeal swab	Italy	Homo sapiens	2018	ete	0.9988	ST700	arcC_6	aroE_57	glpF_45	gmk_2	pta_7	tpi_95	yqiL_52	JAEAEF010000000
Staphylococcus aureus strain M2970	N/A	Denmark	Homo sapiens	2014	ete	0.9976	ST1245	arcC_6	aroE_193	glpF_45	gmk_2	pta_7	tpi_58	yqiL_52	OFXI01000000
Staphylococcus aureus strain 23549_BI_112_18_O_C1	Oral Carriage	United Kingdom: Brownsea Island	Sciurus vulgaris	2015/2019	ete	0.9976	ST130	arcC_6	aroE_57	glpF_45	gmk_2	pta_7	tpi_58	yqiL_52	JADWGS010000000
Staphylococcus aureus strain 23581_BI_112_18_O_C2	Oral Carriage	United Kingdom: Brownsea Island	Sciurus vulgaris	2015/2019	ete	0.9976	ST130	arcC_6	aroE_57	glpF_45	gmk_2	pta_7	tpi_58	yqiL_52	JADWGQ010000000
Staphylococcus aureus strain 23582_BI_112_18_O_C3	Oral Carriage	United Kingdom: Brownsea Island	Sciurus vulgaris	2015/2019	ete	0.9976	ST130	arcC_6	aroE_57	glpF_45	gmk_2	pta_7	tpi_58	yqiL_52	JADWGP010000000
Staphylococcus aureus isolate H12	N/A	Denmark	Homo sapiens	2014	ete	0.9976	ST130	arcC_6	aroE_57	glpF_45	gmk_2	pta_7	tpi_58	yqiL_52	DAETAZ010000000
Staphylococcus aureus isolate H13	N/A	Denmark	Homo sapiens	2015	ete	0.9976	ST130	arcC_6	aroE_57	glpF_45	gmk_2	pta_7	tpi_58	yqiL_52	DAETAX010000000
Staphylococcus aureus isolate H14	N/A	Denmark	Homo sapiens	2015	ete	0.9976	ST130	arcC_6	aroE_57	glpF_45	gmk_2	pta_7	tpi_58	yqiL_52	DAETAS010000000
Staphylococcus aureus isolate H32	N/A	Denmark	Homo sapiens	2013	ete	0.9976	ST1245	arcC_6	aroE_193	glpF_45	gmk_2	pta_7	tpi_58	yqiL_52	DAETAB010000000
Staphylococcus aureus genome assembly 7907_7#24	Nasal Carriage	Denmark: Zealand	Sheep	2011	ete	0.9976	ST130	arcC_6	aroE_57	glpF_45	gmk_2	pta_7	tpi_58	yqiL_52	CSBF01000000
Staphylococcus aureus genome assembly 7907_7#1	Nasal Carriage	Denmark: Zealand	Sheep	2011	ete	0.9976	ST130	arcC_6	aroE_57	glpF_45	gmk_2	pta_7	tpi_58	yqiL_52	CSBE01000000
Staphylococcus aureus genome assembly 7907_7#23	Nasal Carriage	Denmark: Zealand	Sheep	2011	ete	0.9976	ST130	arcC_6	aroE_57	glpF_45	gmk_2	pta_7	tpi_58	yqiL_52	CSBB01000000
Staphylococcus aureus strain CFSAN092696	Rat feces from intestine (Rattus norvegicus)	USA:IL	N/A	2018	ete	0.9976	ST1245	arcC_6	aroE_193	glpF_45	gmk_2	pta_7	tpi_58	yqiL_52	AAXJGH010000000
Staphylococcus aureus strain 37920-8 1	Swab	Italy	Goat	2019	ete	0.9976	ST700	arcC_6	aroE_57	glpF_45	gmk_2	pta_7	tpi_95	yqiL_52	JAEAEA010000000
Staphylococcus aureus strain 37920-7 1	Swab	Italy	Goat	2019	ete	0.9976	ST700	arcC_6	aroE_57	glpF_45	gmk_2	pta_7	tpi_95	yqiL_52	JAEADZ010000000
Staphylococcus aureus strain 37920-6 1	Swab	Italy	Goat	2019	ete	0.9976	ST700	arcC_6	aroE_57	glpF_45	gmk_2	pta_7	tpi_95	yqiL_52	JAEADY010000000
Staphylococcus aureus strain 37920-5 1	Swab	Italy	Goat	2019	ete	0.9976	ST700	arcC_6	aroE_57	glpF_45	gmk_2	pta_7	tpi_95	yqiL_52	JAEADX010000000
Staphylococcus aureus strain 37920-4 1	Swab	Italy	Goat	2019	ete	0.9976	ST700	arcC_6	aroE_57	glpF_45	gmk_2	pta_7	tpi_95	yqiL_52	JAEADW010000000
Staphylococcus aureus strain 37920-3 1	Swab	Italy	Goat	2019	ete	0.9976	ST700	arcC_6	aroE_57	glpF_45	gmk_2	pta_7	tpi_95	yqiL_52	JAEADV010000000
Staphylococcus aureus strain 37920-2 1	Swab	Italy	Goat	2019	ete	0.9976	ST700	arcC_6	aroE_57	glpF_45	gmk_2	pta_7	tpi_95	yqiL_52	JAEADU010000000
Staphylococcus aureus strain 37920-1 1	Swab	Italy	Goat	2019	ete	0.9976	ST700	arcC_6	aroE_57	glpF_45	gmk_2	pta_7	tpi_95	yqiL_52	JAEADT010000000
Staphylococcus aureus strain 27150_JW33412O3	Oral Carriage	Jersey	Sciurus vulgaris	2015/2019	ete	0.9976	ST130	arcC_6	aroE_57	glpF_45	gmk_2	pta_7	tpi_58	yqiL_52	JADWGI010000000
Staphylococcus aureus strain 27151_JW33412O4	Oral Carriage	Jersey	Sciurus vulgaris	2015/2019	ete	0.9976	ST130	arcC_6	aroE_57	glpF_45	gmk_2	pta_7	tpi_58	yqiL_52	JADWGH010000000
Staphylococcus aureus strain 27152_JW33412O5	Oral Carriage	Jersey	Sciurus vulgaris	2015/2019	ete	0.9976	ST130	arcC_6	aroE_57	glpF_45	gmk_2	pta_7	tpi_58	yqiL_52	JADWGG010000000
Staphylococcus aureus strain 27153_JW33412I1	Skin	Jersey	Sciurus vulgaris	2015/2019	ete	0.9976	ST130	arcC_6	aroE_57	glpF_45	gmk_2	pta_7	tpi_58	yqiL_52	JADWGF010000000
Staphylococcus aureus strain 27156_JW33412I5	Skin	Jersey	Sciurus vulgaris	2015/2019	ete	0.9976	ST130	arcC_6	aroE_57	glpF_45	gmk_2	pta_7	tpi_58	yqiL_52	JADWGC010000000
Staphylococcus aureus strain 27149_JW33412O1	Oral Carriage	Jersey	Sciurus vulgaris	2015/2019	ete	0.9976	ST130	arcC_6	aroE_57	glpF_45	gmk_2	pta_7	tpi_58	yqiL_52	JADWGJ010000000
Staphylococcus aureus strain 23551_DAR_03_18_N_C1	Skin	United Kingdom: Scotland, Isle of Arran	Cervus elaphus	2015/2019	ete	0.9964	ST3237	arcC_6	aroE_380	glpF_6	gmk_18	pta_62	tpi_70	yqiL_406	JADWEB010000000
Staphylococcus aureus strain 23661_DAR_4_18_1_C3	Skin	United Kingdom: Scotland, Isle of Arran	Cervus elaphus	2015/2019	ete	0.9964	ST3237	arcC_6	aroE_380	glpF_6	gmk_18	pta_62	tpi_70	yqiL_406	JADWEA010000000
Staphylococcus aureus strain 23568_DAR_04_18_2_C2	Skin	United Kingdom: Scotland, Isle of Arran	Cervus elaphus	2015/2019	ete	0.9964	ST3237	arcC_6	aroE_380	glpF_6	gmk_18	pta_62	tpi_70	yqiL_406	JADWDZ010000000
Staphylococcus aureus strain 23635_DAR_6_18_1_LC1	Skin	United Kingdom: Scotland, Isle of Arran	Cervus elaphus	2015/2019	ete	0.9964	ST3237	arcC_6	aroE_380	glpF_6	gmk_18	pta_62	tpi_70	yqiL_406	JADWDV010000000
Staphylococcus aureus strain 23636_DAR_6_18_1_LC2	Skin	United Kingdom: Scotland, Isle of Arran	Cervus elaphus	2015/2019	ete	0.9964	ST3237	arcC_6	aroE_380	glpF_6	gmk_18	pta_62	tpi_70	yqiL_406	JADWDU010000000
Staphylococcus aureus strain 23625_DAR_6_18_1_LC3	Skin	United Kingdom: Scotland, Isle of Arran	Cervus elaphus	2015/2019	ete	0.9964	ST3237	arcC_6	aroE_380	glpF_6	gmk_18	pta_62	tpi_70	yqiL_406	JADWDT010000000
Staphylococcus aureus strain 23621_DAR_8_18_1_LC1	Skin	United Kingdom: Scotland, Isle of Arran	Cervus elaphus	2015/2019	ete	0.9964	ST3237	arcC_6	aroE_380	glpF_6	gmk_18	pta_62	tpi_70	yqiL_406	JADWDS010000000
Staphylococcus aureus isolate H25	N/A	Denmark	Homo sapiens	2015	ete	0.9988	ST130	arcC_6	aroE_57	glpF_45	gmk_2	pta_7	tpi_58	yqiL_52	DAETAH010000000
Staphylococcus aureus strain NCTC7856	N/A	N/A	N/A	1900/1949	ete	0.9953	ST890	arcC_18	aroE_33	glpF_45	gmk_18	pta_109	tpi_14	yqiL_2	UHAG01000000
Staphylococcus aureus strain NCTC6966	Ulcer	N/A	Homo sapiens	1900/1945	ete	0.9953	ST890	arcC_18	aroE_33	glpF_45	gmk_18	pta_109	tpi_14	yqiL_2	UHAB01000000
Staphylococcus aureus strain 23586_DAR_02_18_2_C3	Skin	United Kingdom: Scotland, Isle of Arran	Cervus elaphus	2015/2019	ete	0.9953	ST3237	arcC_6	aroE_380	glpF_6	gmk_18	pta_62	tpi_70	yqiL_406	JADWEC010000000
Staphylococcus aureus strain 23634_DAR_5_18_I_C1	Skin	United Kingdom: Scotland, Isle of Arran	Cervus elaphus	2015/2019	ete	0.9953	ST3237	arcC_6	aroE_380	glpF_6	gmk_18	pta_62	tpi_70	yqiL_406	JADWDY010000000
Staphylococcus aureus strain 23624_DAR_5_18_I_C2	Skin	United Kingdom: Scotland, Isle of Arran	Cervus elaphus	2015/2019	ete	0.9953	ST3237	arcC_6	aroE_380	glpF_6	gmk_18	pta_62	tpi_70	yqiL_406	JADWDX010000000
Staphylococcus aureus strain 23623_DAR_5_18_N_C1	Skin	United Kingdom: Scotland, Isle of Arran	Cervus elaphus	2015/2019	ete	0.9953	ST3237	arcC_6	aroE_380	glpF_6	gmk_18	pta_62	tpi_70	yqiL_406	JADWDW010000000
Staphylococcus aureus strain 23637_DAR_9_18_N1	Nasal Carriage	United Kingdom: Scotland, Isle of Arran	Cervus elaphus	2015/2019	ete	0.9953	ST3237	arcC_6	aroE_380	glpF_6	gmk_18	pta_62	tpi_70	yqiL_406	JADWDR010000000
Staphylococcus aureus strain 23638_DAR_9_18_N3	Nasal Carriage	United Kingdom: Scotland, Isle of Arran	Cervus elaphus	2015/2019	ete	0.9953	ST3237	arcC_6	aroE_380	glpF_6	gmk_18	pta_62	tpi_70	yqiL_406	JADWDQ010000000
Staphylococcus aureus strain 23639_DAR_10_18_N1	Nasal Carriage	United Kingdom: Scotland, Isle of Arran	Cervus elaphus	2015/2019	ete	0.9953	ST3237	arcC_6	aroE_380	glpF_6	gmk_18	pta_62	tpi_70	yqiL_406	JADWDP010000000
Staphylococcus aureus strain 23641_DAR_10_18_N3	Nasal Carriage	United Kingdom: Scotland, Isle of Arran	Cervus elaphus	2015/2019	ete	0.9953	ST3237	arcC_6	aroE_380	glpF_6	gmk_18	pta_62	tpi_70	yqiL_406	JADWDO010000000
Staphylococcus aureus strain HS-MSSA	Blood (Septic sock)	Malaysia: Johor	Homo sapiens	2017	ete	0.9917	ST2990	arcC_1	aroE_1	glpF_1	gmk_1	pta_330	tpi_1	yqiL_10	VCMW01000000
Staphylococcus aureus strain 3688STDY6124964	N/A	Thailand	Homo sapiens	2015	ete	0.9917	ST2970	arcC_227	aroE_1	glpF_1	gmk_15	pta_330	tpi_293	yqiL_360	FQEI01000000
Staphylococcus aureus strain 1D-1448	Swab wound	Denmark	Homo sapiens	2018	ete	0.9917	ST2990	arcC_1	aroE_1	glpF_1	gmk_1	pta_330	tpi_1	yqiL_10	DADYUJ010000000
Staphylococcus aureus strain 1D-1926	Swab burn wound	Denmark	Homo sapiens	2018	ete	0.9917	ST2233	arcC_23	aroE_321	glpF_269	gmk_160	pta_1	tpi_47	yqiL_231	DADYKC010000000
Staphylococcus aureus strain 1D-1927	Swab burn wound	Denmark	Homo sapiens	2018	ete	0.9917	ST2233	arcC_23	aroE_321	glpF_269	gmk_160	pta_1	tpi_47	yqiL_231	DADYKA010000000
Staphylococcus aureus strain AS012851_10	Lung	USA	Homo sapiens	2016	ete	0.9905	ST2867	arcC_1	aroE_152	glpF_1	gmk_8	pta_1	tpi_5	yqiL_11	VLBX01000000
Staphylococcus aureus strain WUSa_PWID_C006 3	Endovascular bacteremia	USA: St. Louis	Homo sapiens	2017	ete	0.9905	ST2867	arcC_1	aroE_152	glpF_1	gmk_8	pta_1	tpi_5	yqiL_11	JAHPIM010000000
Staphylococcus aureus strain MSSA	N/A	N/A	N/A	N/A	ete	0.9905	ST2867	arcC_1	aroE_152	glpF_1	gmk_8	pta_1	tpi_5	yqiL_11	DACLGW010000000
Staphylococcus aureus strain 27154_JW33412I2	Skin	Jersey	Sciurus vulgaris	2015/2019	ete	0.9975	ST130	arcC_6	aroE_57	glpF_45	gmk_2	pta_7	tpi_58	yqiL_52	JADWGE010000000
Staphylococcus aureus strain 27155_JW33412I3	Skin	Jersey	Sciurus vulgaris	2015/2019	ete	0.9973	ST130	arcC_6	aroE_57	glpF_45	gmk_2	pta_7	tpi_58	yqiL_52	JADWGD010000000
Staphylococcus aureus strain O82	Mastitis	France	Sheep	N/A	ete	1	ST2011	arcC_200	aroE_57	glpF_45	gmk_2	pta_7	tpi_14	yqiL_52	NZ_CP038819
Staphylococcus aureus O46	N/A	N/A	N/A	N/A	ete	1	ST2490	arcC_6	aroE_57	glpF_45	gmk_2	pta_7	tpi_14	yqiL_52	NZ_CP025395
Staphylococcus aureus strain CFSAN064037	biological fluid	Denmark	N/A	N/A	ete	0.9988	ST4307	arcC_6	aroE_193	glpF_419	gmk_2	pta_7	tpi_58	yqiL_52	NZ_CP028165
Staphylococcus aureus strain O408 isolate B115	Mastitis	France	Sheep	2018	ete	0.9988	ST700	arcC_6	aroE_57	glpF_45	gmk_2	pta_7	tpi_95	yqiL_52	NZ_CP038270
Staphylococcus aureus strain O326	Mastitis	France	Sheep	N/A	ete	0.9988	ST700	arcC_6	aroE_57	glpF_45	gmk_2	pta_7	tpi_95	yqiL_52	NZ_CP032481
Staphylococcus aureus O11	N/A	N/A	N/A	N/A	ete	0.9988	ST700	arcC_6	aroE_57	glpF_45	gmk_2	pta_7	tpi_95	yqiL_52	CP024649
